# Supplementary material for: Enhanced suppression of Stenotrophomonas maltophilia by a three-phage cocktail: genomic insights and kinetic profiling
Source: Antimicrob Agents Chemother. 2025 Jan 22;69(3):e01162-24. doi: 10.1128/aac.01162-24 (PMC11881566; doi:10.1128/aac.01162-24)
Supplement: Table S1 — Bacterial isolate names, accession numbers, or sequencing center location. [file aac.01162-24-s0002.xlsx]

## Sheet: Sheet1
Table S1. Bacterial Strain List
Bacteria Strain	Source	Accession Number	Sequencing Company
B28B	UCSD, Blood infection		Microbial Genome Sequencing Center
B28S	UCSD, Sputum infection		Microbial Genome Sequencing Center
FL10	Florida, Pulmonary infection		UCI Genomics Research and Technology Hub
AU32848	Nebraska, CF airway infection isolate	BV-BRC #40324.1001	na
FMa 2012	Italy, CF airway infection isolate	BV-BRV #40324.435	na
K279a	STM type Strain	NCBI #ASM7248v1	na
Lipton23	UCI		UCI Genomics Research and Technology Hub
SM01KA	UCSD		UCI Genomics Research and Technology Hub
SM02KA	UCSD		UCI Genomics Research and Technology Hub
SM03KA	UCSD		UCI Genomics Research and Technology Hub
SM04LS	UCSD		UCI Genomics Research and Technology Hub
SM05LS	UCSD		UCI Genomics Research and Technology Hub
SM07LS	UCSD		UCI Genomics Research and Technology Hub
SM08LS	UCSD		UCI Genomics Research and Technology Hub
SM09LS	UCSD		UCI Genomics Research and Technology Hub
SM10KA	UCSD		UCI Genomics Research and Technology Hub
SM11LS	UCSD		UCI Genomics Research and Technology Hub
SM12LS	UCSD		Microbial Genome Sequencing Center
SM13KA	UCSD		UCI Genomics Research and Technology Hub
SM14KA	UCSD		UCI Genomics Research and Technology Hub
SM15KA	UCSD		Microbial Genome Sequencing Center
SM16LS	UCSD		UCI Genomics Research and Technology Hub
SM17Ls	UCSD		Microbial Genome Sequencing Center
SM19TB	UCSD		UCI Genomics Research and Technology Hub
SM20TB	UCSD		Microbial Genome Sequencing Center
SM21TB	UCSD		UCI Genomics Research and Technology Hub
SM22TB	UCSD		Microbial Genome Sequencing Center
SM23TB	UCSD		UCI Genomics Research and Technology Hub
SM25LS	UCSD		UCI Genomics Research and Technology Hub
SM26KA	UCSD		Microbial Genome Sequencing Center
SM27KA	UCSD		UCI Genomics Research and Technology Hub
SM28LS	UCSD		UCI Genomics Research and Technology Hub
SM29KA	UCSD		UCI Genomics Research and Technology Hub
SM30KA	UCSD		UCI Genomics Research and Technology Hub
SM31KA	UCSD		UCI Genomics Research and Technology Hub
SM32KA	UCSD		UCI Genomics Research and Technology Hub
SM33KA	UCSD		UCI Genomics Research and Technology Hub
SM34KA	UCSD		UCI Genomics Research and Technology Hub
SM35KA	UCSD		UCI Genomics Research and Technology Hub
SM36KA	UCSD		UCI Genomics Research and Technology Hub
SM49LS	UCSD		Microbial Genome Sequencing Center
SM50JS	UCSD		Microbial Genome Sequencing Center
SM71PII	UCSD		Microbial Genome Sequencing Center
SM73PII	UCSD		UCI Genomics Research and Technology Hub
SM74PII	UCSD		UCI Genomics Research and Technology Hub
SMFLR19	San Diego, CF airway infection isolate	BV-BRC #40324.190	na
