# Supplementary material for: Enhanced suppression of Stenotrophomonas maltophilia by a three-phage cocktail: genomic insights and kinetic profiling
Source: Antimicrob Agents Chemother. 2025 Jan 22;69(3):e01162-24. doi: 10.1128/aac.01162-24 (PMC11881566; doi:10.1128/aac.01162-24)
Supplement: Table S2 — Phage details, including isolation source, host strain, and GenBank accession ID. [file aac.01162-24-s0003.xlsx]

## Sheet: Sheet1
Table S2. Phage Isolate List
Phage	Host Bacteria	Source	Temperature of Isolation	Genbank
ANB28	B28B	Escondido	37°C	PQ434692
KB824	B28B	Escondido	37°C	PQ434693
S28ɸ1	B28B	Escondido	37°C	PQ492158
S28ɸ2	B28B	Escondido	37°C	PQ492159
S72	B28B	Escondido	37°C	PQ492157
SBP1	B28B	Escondido	37°C	PQ498454
SBP2ɸ1	B28B	Escondido	37°C	PQ498455
SBP2ɸ2	B28B	Escondido	37°C	PQ074228
SBP3.1ɸ1	B28B	Escondido	37°C	PQ498457
SBP3.1ɸ2.1	B28B	Escondido	37°C	PQ498461
SBP3.1ɸ2	B28B	Escondido	37°C	PQ498462
SBP3.2ɸ1	B28B	Escondido	37°C	PQ498460
SBP4ɸ1	B28B	Escondido	37°C	PQ492161
SBP4ɸ2	B28B	Escondido	37°C	PQ498458
SBP5ɸ1	B28B	Escondido	37°C	PQ498456
SBP5ɸ2	B28B	Escondido	37°C	PQ498459
SBP6ɸ1	B28B	Escondido	37°C	PQ492160
SBP7ɸ1	B28B	Escondido	37°C	PQ492162
