# Supplementary material for: Enhanced suppression of Stenotrophomonas maltophilia by a three-phage cocktail: genomic insights and kinetic profiling
Source: Antimicrob Agents Chemother. 2025 Jan 22;69(3):e01162-24. doi: 10.1128/aac.01162-24 (PMC11881566; doi:10.1128/aac.01162-24)
Supplement: Table S3 — CheckV analysis to assess quality control of phage genomes isolated in this study. [file aac.01162-24-s0004.xlsx]

## Sheet: Sheet1
Table S3. CheckV analysis of isolated Phages
contig_id	contig_length	provirus	proviral_length	gene_count	viral_genes	host_genes	checkv_quality	miuvig_quality	completeness	completeness_method	contamination	kmer_freq	warnings
ANB28	108444	No	NA	168	37	2	High-quality	High-quality	98.99	AAI-based (high-confidence)	0	1
KB824	42758	No	NA	52	28	0	High-quality	High-quality	96.89	AAI-based (high-confidence)	0	1
S281Φ	42616	No	NA	50	27	0	High-quality	High-quality	96.57	AAI-based (high-confidence)	0	1
S28Φ2	42616	No	NA	51	27	0	High-quality	High-quality	96.57	AAI-based (high-confidence)	0	1
S72	49832	No	NA	103	35	0	High-quality	High-quality	100	AAI-based (high-confidence)	0	1
SBP1	43069	No	NA	53	29	0	High-quality	High-quality	97.59	AAI-based (high-confidence)	0	1
SBP2Φ1	43071	No	NA	54	30	0	High-quality	High-quality	97.6	AAI-based (high-confidence)	0	1
SBP2Φ2	49832	No	NA	103	34	0	High-quality	High-quality	100	AAI-based (high-confidence)	0	1
SBP3.1Φ1	43112	No	NA	53	31	0	High-quality	High-quality	98.21	AAI-based (high-confidence)	0	1
SBP3.1Φ2.1	49832	No	NA	102	34	0	High-quality	High-quality	100	AAI-based (high-confidence)	0	1
SBP3.1Φ2	49832	No	NA	102	34	0	High-quality	High-quality	100	AAI-based (high-confidence)	0	1
SBP3.2Φ1	42992	No	NA	52	30	0	High-quality	High-quality	97.42	AAI-based (high-confidence)	0	1
SBP4Φ1	42986	No	NA	52	29	0	High-quality	High-quality	97.41	AAI-based (high-confidence)	0	1
SBP4Φ2	49832	No	NA	103	34	0	High-quality	High-quality	100	AAI-based (high-confidence)	0	1
SBP5Φ1	43078	No	NA	52	28	0	High-quality	High-quality	97.62	AAI-based (high-confidence)	0	1
SBP5Φ2	49832	No	NA	103	34	0	High-quality	High-quality	100	AAI-based (high-confidence)	0	1
SBP6Φ1	42994	No	NA	52	29	0	High-quality	High-quality	97.42	AAI-based (high-confidence)	0	1
SBP7Φ1	43073	No	NA	53	29	0	High-quality	High-quality	97.6	AAI-based (high-confidence)	0	1
