# Supplementary material for: Enhanced suppression of Stenotrophomonas maltophilia by a three-phage cocktail: genomic insights and kinetic profiling
Source: Antimicrob Agents Chemother. 2025 Jan 22;69(3):e01162-24. doi: 10.1128/aac.01162-24 (PMC11881566; doi:10.1128/aac.01162-24)
Supplement: Table S4 — BLASTn analysis of each phage isolated in this study. [file aac.01162-24-s0005.xls]

## Sheet: SBP5_2
Table S4a: BLASTn Analysis of Phage SBP5Φ2
Description	Scientific Name	Max Score	Total Score	Query Cover	E value	Per. ident	Acc. Len	Accession
Caudoviricetes sp. isolate 94, complete genome	Caudoviricetes sp.	5784	13027	0.3	0	81.78	20392	MN855797.1
Siphoviridae environmental samples clone NHS-Seq1, complete sequence	Siphoviridae environmental samples	4569	17677	0.33	0	82.39	48624	MH029512.1
Caudoviricetes sp. isolate 163, complete genome	Caudoviricetes sp.	4362	4631	0.12	0	79.86	13366	MN855816.1
Caudoviricetes sp. isolate 231, complete genome	Caudoviricetes sp.	2928	2928	0.08	0	79.19	9774	MN855843.1
Stenotrophomonas phage CUB19, complete genome	Stenotrophomonas phage CUB19	2817	24757	0.45	0	87.02	48301	OM638088.1
Caudoviricetes sp. isolate 285, complete genome	Caudoviricetes sp.	2383	4660	0.08	0	87.69	8593	MN855857.1
Pseudomonas sp. R4-39-08 chromosome, complete genome	Pseudomonas sp. R4-39-08	780	780	0.02	0	77.83	5882212	CP027733.1
Pseudomonas sp. CFSAN084952 chromosome, complete genome	Pseudomonas sp. CFSAN084952	769	769	0.02	0	77.62	6326501	CP045767.1
Caudoviricetes sp. isolate 429, complete genome	Caudoviricetes sp.	743	2749	0.04	0	84.55	6029	MN855911.1
Caudoviricetes sp. isolate 486, complete genome	Caudoviricetes sp.	730	1389	0.02	0	81.26	5939	MN855918.1
Pseudomonas poae strain CAP-2018 chromosome, complete genome	Pseudomonas poae	728	728	0.02	0	77.14	7371963	CP034537.1
Pseudomonas aeruginosa strain UNC_PaerCF37 chromosome, complete genome	Pseudomonas aeruginosa	630	630	0.02	8e-174	75.66	6722208	CP089063.2
Pseudomonas aeruginosa strain SE5381 chromosome, complete genome	Pseudomonas aeruginosa	625	625	0.02	4e-172	75.44	6763191	CP054789.1
Pseudomonas aeruginosa strain H19 chromosome	Pseudomonas aeruginosa	608	608	0.02	4e-167	75.21	7170259	CP093013.1
Pseudomonas aeruginosa strain PES_P749 chromosome, complete genome	Pseudomonas aeruginosa	597	597	0.02	8e-164	75.06	6385154	CP080405.1
Pseudomonas aeruginosa strain D-2 chromosome, complete genome	Pseudomonas aeruginosa	592	592	0.02	4e-162	75.02	6364446	CP101540.1
Bacteriophage sp. isolate 124, complete genome	Bacteriophage sp.	555	2379	0.05	5e-151	77.49	10438	MN855838.1
Caudoviricetes sp. isolate 220, partial genome	Caudoviricetes sp.	532	879	0.02	2e-144	84.75	10140	MN855841.1
Caudoviricetes sp. isolate 395, partial genome	Caudoviricetes sp.	292	509	0	4e-72	87.7	6545	MN855891.1
Caudoviricetes sp. isolate 392, complete genome	Caudoviricetes sp.	289	441	0	6e-71	88.61	7605	MN855873.1
Stenotrophomonas maltophilia strain NCTC10498 chromosome, complete genome	Stenotrophomonas maltophilia	254	701	0	2e-60	93.06	4928653	CP049956.1
Stenotrophomonas maltophilia strain FZD2 chromosome, complete genome	Stenotrophomonas maltophilia	213	329	0	3e-48	86.98	4817124	CP080573.1
Stenotrophomonas sp. WZN-1, complete genome	Stenotrophomonas sp. WZN-1	159	501	0	5e-32	100	4512703	CP021768.1
Stenotrophomonas maltophilia strain SM 866 chromosome, complete genome	Stenotrophomonas maltophilia	143	509	0	5e-27	98.75	5086181	CP031058.1
Stenotrophomonas maltophilia JV3, complete genome	Stenotrophomonas maltophilia JV3	139	255	0	6e-26	95.45	4544477	CP002986.1
Stenotrophomonas maltophilia strain HT2 chromosome, complete genome	Stenotrophomonas maltophilia	137	466	0	2e-25	96.39	4542908	CP118547.1
Stenotrophomonas maltophilia strain FDAARGOS_507 chromosome, complete genome	Stenotrophomonas maltophilia	134	328	0	3e-24	98.67	4577568	CP033829.1
Stenotrophomonas maltophilia strain NCTC13014 genome assembly, chromosome: 1	Stenotrophomonas maltophilia	128	244	0	1e-22	100	4592627	LR134301.1
Stenotrophomonas maltophilia strain NCTC10498 genome assembly, chromosome: 1	Stenotrophomonas maltophilia	128	326	0	1e-22	97.33	4661352	LS483406.1
Xanthomonas sacchari strain LT6-2 chromosome, complete genome	Xanthomonas sacchari	122	122	0	6e-21	89.69	4908514	CP099533.1
Xanthomonas sacchari strain LT6-16-1 chromosome, complete genome	Xanthomonas sacchari	122	122	0	6e-21	89.69	4837212	CP099532.1
Stenotrophomonas maltophilia D457 complete genome	Stenotrophomonas maltophilia D457	122	238	0	6e-21	98.55	4769156	HE798556.1
Stenotrophomonas maltophilia strain LH-B2 chromosome, complete genome	Stenotrophomonas maltophilia	121	121	0	2e-20	89.69	4121962	CP120400.1
Stenotrophomonas maltophilia strain ISMMS3, complete genome	Stenotrophomonas maltophilia	121	214	0	2e-20	89.58	4804002	CP011010.1
TPA: Caudoviricetes sp. isolate ctZLc1, partial genome	Caudoviricetes sp.	121	207	0	2e-20	96	43747	BK020633.1
Stenotrophomonas maltophilia strain NEB515 chromosome, complete genome	Stenotrophomonas maltophilia	117	348	0	3e-19	94.67	4785515	CP051467.1
Stenotrophomonas maltophilia strain X28 chromosome, complete genome	Stenotrophomonas maltophilia	117	117	0	3e-19	93.59	4554224	CP037858.1
Stenotrophomonas sp. ZAC14A_NAIMI4_1 chromosome	Stenotrophomonas sp. ZAC14A_NAIMI4_1	117	117	0	3e-19	93.59	4698328	CP026002.1
Stenotrophomonas maltophilia strain SJTH1 chromosome, complete genome	Stenotrophomonas maltophilia	117	117	0	3e-19	93.59	4932325	CP027562.1
Stenotrophomonas maltophilia strain OUC_Est10 chromosome, complete genome	Stenotrophomonas maltophilia	117	117	0	3e-19	93.59	4668743	CP015612.1
Stenotrophomonas nitritireducens strain 2001, complete genome	Stenotrophomonas nitritireducens	117	117	0	3e-19	93.59	4541729	CP016756.1
Stenotrophomonas sp. 610A2 chromosome, complete genome	Stenotrophomonas sp. 610A2	117	117	0	3e-19	93.59	4681496	CP130832.1
Stenotrophomonas sp. KCTC 12332 strain YM1 chromosome, complete genome	Stenotrophomonas sp. KCTC 12332	117	117	0	3e-19	93.59	4541594	CP014274.1
Xanthomonas sacchari strain JR3-14 chromosome, complete genome	Xanthomonas sacchari	117	117	0	3e-19	88.78	4897696	CP099534.1
Xanthomonas sacchari strain R1, complete genome	Xanthomonas sacchari	117	117	0	3e-19	88.78	4497453	CP010409.1
Stenotrophomonas maltophilia strain WGB211 chromosome, complete genome	Stenotrophomonas maltophilia	117	117	0	3e-19	93.59	4913676	CP090418.1
Stenotrophomonas sp. 704A1 chromosome, complete genome	Stenotrophomonas sp. 704A1	115	227	0	1e-18	93.51	4686432	CP130831.1
Stenotrophomonas sp. 8(2023) chromosome, complete genome	Stenotrophomonas sp. 8(2023)	115	115	0	1e-18	88.54	4530360	CP128404.1
Stenotrophomonas maltophilia strain a7 chromosome, complete genome	Stenotrophomonas maltophilia	115	115	0	1e-18	88.54	4492202	CP128182.1
Stenotrophomonas sp. As-14 chromosome, complete genome	Stenotrophomonas sp. As-14	115	115	0	1e-18	93.51	4738577	CP127406.1
Stenotrophomonas sp. As-6 chromosome, complete genome	Stenotrophomonas sp. As-6	115	115	0	1e-18	93.51	4738657	CP127404.1
Stenotrophomonas sp. As-7 chromosome, complete genome	Stenotrophomonas sp. As-7	115	115	0	1e-18	93.51	4738653	CP127405.1
Stenotrophomonas sp. As-5 chromosome, complete genome	Stenotrophomonas sp. As-5	115	115	0	1e-18	93.51	4738654	CP127403.1
Stenotrophomonas sp. 59 chromosome, complete genome	Stenotrophomonas sp. 59	115	300	0	1e-18	93.51	4602113	CP127408.1
Stenotrophomonas sp. 57 chromosome, complete genome	Stenotrophomonas sp. 57	115	229	0	1e-18	93.51	4440463	CP127407.1
Stenotrophomonas indicatrix strain MGMM10 chromosome, complete genome	Stenotrophomonas indicatrix	115	115	0	1e-18	93.51	4684666	CP124546.1
Stenotrophomonas pavanii strain PI-27 chromosome	Stenotrophomonas pavanii	115	115	0	1e-18	93.51	4486416	CP061011.1
Stenotrophomonas sp. DFS-20110405 chromosome, complete genome	Stenotrophomonas sp. DFS-20110405	115	115	0	1e-18	88.54	4819725	CP082270.1
Stenotrophomonas maltophilia strain 454 chromosome, complete genome	Stenotrophomonas maltophilia	115	115	0	1e-18	88.54	4666431	CP088957.1
Stenotrophomonas sp. SBJS02 chromosome, complete genome	Stenotrophomonas sp. SBJS02	115	115	0	1e-18	88.54	4836070	CP109812.1
Stenotrophomonas maltophilia strain CYZ chromosome, complete genome	Stenotrophomonas maltophilia	115	115	0	1e-18	93.51	4517685	CP101622.1
Stenotrophomonas maltophilia strain SG.Y2 chromosome, complete genome	Stenotrophomonas maltophilia	115	115	0	1e-18	88.66	4120518	CP106759.1
Stenotrophomonas maltophilia strain CW002SM chromosome, complete genome	Stenotrophomonas maltophilia	115	209	0	1e-18	93.51	4959065	CP104863.1
Stenotrophomonas maltophilia strain ACYCe.8N chromosome, complete genome	Stenotrophomonas maltophilia	115	115	0	1e-18	88.54	4514347	CP104292.1
Stenotrophomonas maltophilia strain ACYCa.6E chromosome, complete genome	Stenotrophomonas maltophilia	115	115	0	1e-18	88.54	4531306	CP104290.1
Stenotrophomonas maltophilia strain ACYCa.1J chromosome, complete genome	Stenotrophomonas maltophilia	115	115	0	1e-18	88.54	4670277	CP104286.1
Stenotrophomonas maltophilia strain ACYCb.1K chromosome, complete genome	Stenotrophomonas maltophilia	115	220	0	1e-18	88.54	4410708	CP104287.1
Stenotrophomonas maltophilia strain ACYCa.2H chromosome, complete genome	Stenotrophomonas maltophilia	115	115	0	1e-18	88.54	4584972	CP104288.1
Stenotrophomonas maltophilia strain ACYCd.9D chromosome, complete genome	Stenotrophomonas maltophilia	115	205	0	1e-18	88.54	4435369	CP104289.1
Stenotrophomonas maltophilia strain HW002Y chromosome, complete genome	Stenotrophomonas maltophilia	115	190	0	1e-18	93.51	4508936	CP104169.1
Stenotrophomonas maltophilia strain SCAID WND1-2022 (370) chromosome, complete genome	Stenotrophomonas maltophilia	115	115	0	1e-18	93.51	4880425	CP102942.1
Stenotrophomonas sp. CD2 chromosome, complete genome	Stenotrophomonas sp. CD2	115	221	0	1e-18	93.51	4930936	CP102248.1
Stenotrophomonas maltophilia strain 142 chromosome, complete genome	Stenotrophomonas maltophilia	115	115	0	1e-18	93.51	4830983	CP098483.1
Stenotrophomonas maltophilia strain GYH chromosome, complete genome	Stenotrophomonas maltophilia	115	196	0	1e-18	93.51	4791742	CP090423.1
Stenotrophomonas sp. NY11291 chromosome, complete genome	Stenotrophomonas sp. NY11291	115	115	0	1e-18	93.51	4961805	CP096975.1
Stenotrophomonas maltophilia strain PSKL2 chromosome, complete genome	Stenotrophomonas maltophilia	115	203	0	1e-18	88.54	4574660	CP091781.1
Stenotrophomonas maltophilia strain ZT1 chromosome, complete genome	Stenotrophomonas maltophilia	115	115	0	1e-18	88.54	4391471	CP071784.1
Stenotrophomonas maltophilia strain 2013-SM13 chromosome, complete genome	Stenotrophomonas maltophilia	115	190	0	1e-18	88.54	4613698	CP088242.1
Stenotrophomonas maltophilia strain 2013-SM15 chromosome, complete genome	Stenotrophomonas maltophilia	115	115	0	1e-18	93.51	4702572	CP088241.1
Stenotrophomonas maltophilia strain 2013-SM12 chromosome, complete genome	Stenotrophomonas maltophilia	115	190	0	1e-18	88.54	4612229	CP088243.1
Stenotrophomonas maltophilia strain 2013-SM24 chromosome, complete genome	Stenotrophomonas maltophilia	115	115	0	1e-18	88.54	4533092	CP088240.1
Stenotrophomonas sp. SI-NJAU-1 chromosome, complete genome	Stenotrophomonas sp. SI-NJAU-1	115	185	0	1e-18	93.51	4444096	CP086598.1
Stenotrophomonas maltophilia isolate Stenotrophomonas maltophilia 1800 genome assembly, chromosome: STEN1800	Stenotrophomonas maltophilia	115	115	0	1e-18	93.51	4837108	OU943334.1
Stenotrophomonas maltophilia strain JZL8 chromosome, complete genome	Stenotrophomonas maltophilia	115	227	0	1e-18	93.51	4635432	CP060259.1
Stenotrophomonas maltophilia strain XL133 chromosome, complete genome	Stenotrophomonas maltophilia	115	197	0	1e-18	88.54	4630138	CP083454.1
Stenotrophomonas sp. DR822 chromosome, complete genome	Stenotrophomonas sp. DR822	115	115	0	1e-18	93.51	4455911	CP081826.1
Stenotrophomonas indicatrix strain D763 chromosome, complete genome	Stenotrophomonas indicatrix	115	115	0	1e-18	93.51	4615841	CP079106.1
Stenotrophomonas maltophilia strain O1 chromosome, complete genome	Stenotrophomonas maltophilia	115	197	0	1e-18	88.54	4516998	CP078102.1
Stenotrophomonas maltophilia strain Col1 chromosome, complete genome	Stenotrophomonas maltophilia	115	115	0	1e-18	88.54	4458565	CP077679.1
Stenotrophomonas pavanii Y DNA, complete genome	Stenotrophomonas pavanii	115	214	0	1e-18	88.54	4615174	AP024684.1
Stenotrophomonas maltophilia strain DHHJ chromosome, complete genome	Stenotrophomonas maltophilia	115	115	0	1e-18	88.54	4682909	CP067993.1
Stenotrophomonas maltophilia strain FDAARGOS_1044 chromosome, complete genome	Stenotrophomonas maltophilia	115	115	0	1e-18	88.54	5004265	CP065965.1
Stenotrophomonas maltophilia strain Oak Ridge strain 02 chromosome	Stenotrophomonas maltophilia	115	115	0	1e-18	93.51	4815503	CP056088.1
Stenotrophomonas maltophilia strain UHH_PEG 13-68-68 chromosome	Stenotrophomonas maltophilia	115	115	0	1e-18	88.54	4483650	CP060021.1
Stenotrophomonas maltophilia strain UHH_PC240 chromosome	Stenotrophomonas maltophilia	115	227	0	1e-18	88.54	4854229	CP060022.1
Stenotrophomonas maltophilia strain UHH_PC239 chromosome	Stenotrophomonas maltophilia	115	227	0	1e-18	88.54	4855254	CP060023.1
Stenotrophomonas maltophilia strain UHH_677 chromosome	Stenotrophomonas maltophilia	115	115	0	1e-18	93.51	4785831	CP060024.1
Stenotrophomonas maltophilia strain UHH_SKK55 chromosome	Stenotrophomonas maltophilia	115	115	0	1e-18	93.51	4666115	CP060025.1
Stenotrophomonas maltophilia strain UHH_ICU331 chromosome	Stenotrophomonas maltophilia	115	320	0	1e-18	93.51	5062159	CP060026.1
Stenotrophomonas maltophilia strain UHH_454 chromosome	Stenotrophomonas maltophilia	115	115	0	1e-18	88.54	4652546	CP060027.1

## Sheet: S72
Table S4b: BLASTn Analysis of Phage S72
Description	Scientific Name	Max Score	Total Score	Query Cover	E value	Per. ident	Acc. Len	Accession
Caudoviricetes sp. isolate 94, complete genome	Caudoviricetes sp.	5590	12833	0.29	0	81.86	20392	MN855797.1
Siphoviridae environmental samples clone NHS-Seq1, complete sequence	Siphoviridae environmental samples	4575	17683	0.33	0	82.41	48624	MH029512.1
Caudoviricetes sp. isolate 163, complete genome	Caudoviricetes sp.	4217	4485	0.12	0	80.07	13366	MN855816.1
Caudoviricetes sp. isolate 231, complete genome	Caudoviricetes sp.	2933	2933	0.08	0	79.21	9774	MN855843.1
Stenotrophomonas phage CUB19, complete genome	Stenotrophomonas phage CUB19	2817	24764	0.45	0	87.02	48301	OM638088.1
Caudoviricetes sp. isolate 285, complete genome	Caudoviricetes sp.	2383	4660	0.08	0	87.69	8593	MN855857.1
Pseudomonas sp. R4-39-08 chromosome, complete genome	Pseudomonas sp. R4-39-08	780	780	0.02	0	77.83	5882212	CP027733.1
Pseudomonas sp. CFSAN084952 chromosome, complete genome	Pseudomonas sp. CFSAN084952	769	769	0.02	0	77.62	6326501	CP045767.1
Caudoviricetes sp. isolate 429, complete genome	Caudoviricetes sp.	743	2749	0.04	0	84.55	6029	MN855911.1
Caudoviricetes sp. isolate 486, complete genome	Caudoviricetes sp.	730	1389	0.02	0	81.26	5939	MN855918.1
Pseudomonas poae strain CAP-2018 chromosome, complete genome	Pseudomonas poae	728	728	0.02	0	77.14	7371963	CP034537.1
Pseudomonas aeruginosa strain UNC_PaerCF37 chromosome, complete genome	Pseudomonas aeruginosa	630	630	0.02	8e-174	75.66	6722208	CP089063.2
Pseudomonas aeruginosa strain SE5381 chromosome, complete genome	Pseudomonas aeruginosa	625	625	0.02	4e-172	75.44	6763191	CP054789.1
Pseudomonas aeruginosa strain H19 chromosome	Pseudomonas aeruginosa	608	608	0.02	4e-167	75.21	7170259	CP093013.1
Pseudomonas aeruginosa strain PES_P749 chromosome, complete genome	Pseudomonas aeruginosa	597	597	0.02	8e-164	75.06	6385154	CP080405.1
Pseudomonas aeruginosa strain D-2 chromosome, complete genome	Pseudomonas aeruginosa	592	592	0.02	4e-162	75.02	6364446	CP101540.1
Bacteriophage sp. isolate 124, complete genome	Bacteriophage sp.	555	2379	0.05	5e-151	77.49	10438	MN855838.1
Caudoviricetes sp. isolate 220, partial genome	Caudoviricetes sp.	532	879	0.02	2e-144	84.75	10140	MN855841.1
Caudoviricetes sp. isolate 395, partial genome	Caudoviricetes sp.	292	509	0	4e-72	87.7	6545	MN855891.1
Caudoviricetes sp. isolate 392, complete genome	Caudoviricetes sp.	289	441	0	6e-71	88.61	7605	MN855873.1
Stenotrophomonas maltophilia strain NCTC10498 chromosome, complete genome	Stenotrophomonas maltophilia	254	701	0	2e-60	93.06	4928653	CP049956.1
Stenotrophomonas maltophilia strain FZD2 chromosome, complete genome	Stenotrophomonas maltophilia	213	329	0	3e-48	86.98	4817124	CP080573.1
Stenotrophomonas sp. WZN-1, complete genome	Stenotrophomonas sp. WZN-1	159	501	0	5e-32	100	4512703	CP021768.1
Stenotrophomonas maltophilia strain SM 866 chromosome, complete genome	Stenotrophomonas maltophilia	143	509	0	5e-27	98.75	5086181	CP031058.1
Stenotrophomonas maltophilia JV3, complete genome	Stenotrophomonas maltophilia JV3	139	255	0	6e-26	95.45	4544477	CP002986.1
Stenotrophomonas maltophilia strain HT2 chromosome, complete genome	Stenotrophomonas maltophilia	137	466	0	2e-25	96.39	4542908	CP118547.1
Stenotrophomonas maltophilia strain FDAARGOS_507 chromosome, complete genome	Stenotrophomonas maltophilia	134	328	0	3e-24	98.67	4577568	CP033829.1
Stenotrophomonas maltophilia strain NCTC13014 genome assembly, chromosome: 1	Stenotrophomonas maltophilia	128	244	0	1e-22	100	4592627	LR134301.1
Stenotrophomonas maltophilia strain NCTC10498 genome assembly, chromosome: 1	Stenotrophomonas maltophilia	128	326	0	1e-22	97.33	4661352	LS483406.1
Xanthomonas sacchari strain LT6-2 chromosome, complete genome	Xanthomonas sacchari	122	122	0	6e-21	89.69	4908514	CP099533.1
Xanthomonas sacchari strain LT6-16-1 chromosome, complete genome	Xanthomonas sacchari	122	122	0	6e-21	89.69	4837212	CP099532.1
Stenotrophomonas maltophilia D457 complete genome	Stenotrophomonas maltophilia D457	122	238	0	6e-21	98.55	4769156	HE798556.1
Stenotrophomonas maltophilia strain LH-B2 chromosome, complete genome	Stenotrophomonas maltophilia	121	121	0	2e-20	89.69	4121962	CP120400.1
Stenotrophomonas maltophilia strain ISMMS3, complete genome	Stenotrophomonas maltophilia	121	214	0	2e-20	89.58	4804002	CP011010.1
TPA: Caudoviricetes sp. isolate ctZLc1, partial genome	Caudoviricetes sp.	121	207	0	2e-20	96	43747	BK020633.1
Stenotrophomonas maltophilia strain NEB515 chromosome, complete genome	Stenotrophomonas maltophilia	117	348	0	3e-19	94.67	4785515	CP051467.1
Stenotrophomonas maltophilia strain X28 chromosome, complete genome	Stenotrophomonas maltophilia	117	117	0	3e-19	93.59	4554224	CP037858.1
Stenotrophomonas sp. ZAC14A_NAIMI4_1 chromosome	Stenotrophomonas sp. ZAC14A_NAIMI4_1	117	117	0	3e-19	93.59	4698328	CP026002.1
Stenotrophomonas maltophilia strain SJTH1 chromosome, complete genome	Stenotrophomonas maltophilia	117	117	0	3e-19	93.59	4932325	CP027562.1
Stenotrophomonas maltophilia strain OUC_Est10 chromosome, complete genome	Stenotrophomonas maltophilia	117	117	0	3e-19	93.59	4668743	CP015612.1
Stenotrophomonas nitritireducens strain 2001, complete genome	Stenotrophomonas nitritireducens	117	117	0	3e-19	93.59	4541729	CP016756.1
Stenotrophomonas sp. 610A2 chromosome, complete genome	Stenotrophomonas sp. 610A2	117	117	0	3e-19	93.59	4681496	CP130832.1
Stenotrophomonas sp. KCTC 12332 strain YM1 chromosome, complete genome	Stenotrophomonas sp. KCTC 12332	117	117	0	3e-19	93.59	4541594	CP014274.1
Xanthomonas sacchari strain JR3-14 chromosome, complete genome	Xanthomonas sacchari	117	117	0	3e-19	88.78	4897696	CP099534.1
Xanthomonas sacchari strain R1, complete genome	Xanthomonas sacchari	117	117	0	3e-19	88.78	4497453	CP010409.1
Stenotrophomonas maltophilia strain WGB211 chromosome, complete genome	Stenotrophomonas maltophilia	117	117	0	3e-19	93.59	4913676	CP090418.1
Stenotrophomonas sp. 704A1 chromosome, complete genome	Stenotrophomonas sp. 704A1	115	227	0	1e-18	93.51	4686432	CP130831.1
Stenotrophomonas sp. 8(2023) chromosome, complete genome	Stenotrophomonas sp. 8(2023)	115	115	0	1e-18	88.54	4530360	CP128404.1
Stenotrophomonas maltophilia strain a7 chromosome, complete genome	Stenotrophomonas maltophilia	115	115	0	1e-18	88.54	4492202	CP128182.1
Stenotrophomonas sp. As-14 chromosome, complete genome	Stenotrophomonas sp. As-14	115	115	0	1e-18	93.51	4738577	CP127406.1
Stenotrophomonas sp. As-6 chromosome, complete genome	Stenotrophomonas sp. As-6	115	115	0	1e-18	93.51	4738657	CP127404.1
Stenotrophomonas sp. As-7 chromosome, complete genome	Stenotrophomonas sp. As-7	115	115	0	1e-18	93.51	4738653	CP127405.1
Stenotrophomonas sp. As-5 chromosome, complete genome	Stenotrophomonas sp. As-5	115	115	0	1e-18	93.51	4738654	CP127403.1
Stenotrophomonas sp. 59 chromosome, complete genome	Stenotrophomonas sp. 59	115	300	0	1e-18	93.51	4602113	CP127408.1
Stenotrophomonas sp. 57 chromosome, complete genome	Stenotrophomonas sp. 57	115	229	0	1e-18	93.51	4440463	CP127407.1
Stenotrophomonas indicatrix strain MGMM10 chromosome, complete genome	Stenotrophomonas indicatrix	115	115	0	1e-18	93.51	4684666	CP124546.1
Stenotrophomonas pavanii strain PI-27 chromosome	Stenotrophomonas pavanii	115	115	0	1e-18	93.51	4486416	CP061011.1
Stenotrophomonas sp. DFS-20110405 chromosome, complete genome	Stenotrophomonas sp. DFS-20110405	115	115	0	1e-18	88.54	4819725	CP082270.1
Stenotrophomonas maltophilia strain 454 chromosome, complete genome	Stenotrophomonas maltophilia	115	115	0	1e-18	88.54	4666431	CP088957.1
Stenotrophomonas sp. SBJS02 chromosome, complete genome	Stenotrophomonas sp. SBJS02	115	115	0	1e-18	88.54	4836070	CP109812.1
Stenotrophomonas maltophilia strain CYZ chromosome, complete genome	Stenotrophomonas maltophilia	115	115	0	1e-18	93.51	4517685	CP101622.1
Stenotrophomonas maltophilia strain SG.Y2 chromosome, complete genome	Stenotrophomonas maltophilia	115	115	0	1e-18	88.66	4120518	CP106759.1
Stenotrophomonas maltophilia strain CW002SM chromosome, complete genome	Stenotrophomonas maltophilia	115	209	0	1e-18	93.51	4959065	CP104863.1
Stenotrophomonas maltophilia strain ACYCe.8N chromosome, complete genome	Stenotrophomonas maltophilia	115	115	0	1e-18	88.54	4514347	CP104292.1
Stenotrophomonas maltophilia strain ACYCa.6E chromosome, complete genome	Stenotrophomonas maltophilia	115	115	0	1e-18	88.54	4531306	CP104290.1
Stenotrophomonas maltophilia strain ACYCa.1J chromosome, complete genome	Stenotrophomonas maltophilia	115	115	0	1e-18	88.54	4670277	CP104286.1
Stenotrophomonas maltophilia strain ACYCb.1K chromosome, complete genome	Stenotrophomonas maltophilia	115	220	0	1e-18	88.54	4410708	CP104287.1
Stenotrophomonas maltophilia strain ACYCa.2H chromosome, complete genome	Stenotrophomonas maltophilia	115	115	0	1e-18	88.54	4584972	CP104288.1
Stenotrophomonas maltophilia strain ACYCd.9D chromosome, complete genome	Stenotrophomonas maltophilia	115	205	0	1e-18	88.54	4435369	CP104289.1
Stenotrophomonas maltophilia strain HW002Y chromosome, complete genome	Stenotrophomonas maltophilia	115	190	0	1e-18	93.51	4508936	CP104169.1
Stenotrophomonas maltophilia strain SCAID WND1-2022 (370) chromosome, complete genome	Stenotrophomonas maltophilia	115	115	0	1e-18	93.51	4880425	CP102942.1
Stenotrophomonas sp. CD2 chromosome, complete genome	Stenotrophomonas sp. CD2	115	221	0	1e-18	93.51	4930936	CP102248.1
Stenotrophomonas maltophilia strain 142 chromosome, complete genome	Stenotrophomonas maltophilia	115	115	0	1e-18	93.51	4830983	CP098483.1
Stenotrophomonas maltophilia strain GYH chromosome, complete genome	Stenotrophomonas maltophilia	115	196	0	1e-18	93.51	4791742	CP090423.1
Stenotrophomonas sp. NY11291 chromosome, complete genome	Stenotrophomonas sp. NY11291	115	115	0	1e-18	93.51	4961805	CP096975.1
Stenotrophomonas maltophilia strain PSKL2 chromosome, complete genome	Stenotrophomonas maltophilia	115	203	0	1e-18	88.54	4574660	CP091781.1
Stenotrophomonas maltophilia strain ZT1 chromosome, complete genome	Stenotrophomonas maltophilia	115	115	0	1e-18	88.54	4391471	CP071784.1
Stenotrophomonas maltophilia strain 2013-SM13 chromosome, complete genome	Stenotrophomonas maltophilia	115	190	0	1e-18	88.54	4613698	CP088242.1
Stenotrophomonas maltophilia strain 2013-SM15 chromosome, complete genome	Stenotrophomonas maltophilia	115	115	0	1e-18	93.51	4702572	CP088241.1
Stenotrophomonas maltophilia strain 2013-SM12 chromosome, complete genome	Stenotrophomonas maltophilia	115	190	0	1e-18	88.54	4612229	CP088243.1
Stenotrophomonas maltophilia strain 2013-SM24 chromosome, complete genome	Stenotrophomonas maltophilia	115	115	0	1e-18	88.54	4533092	CP088240.1
Stenotrophomonas sp. SI-NJAU-1 chromosome, complete genome	Stenotrophomonas sp. SI-NJAU-1	115	185	0	1e-18	93.51	4444096	CP086598.1
Stenotrophomonas maltophilia isolate Stenotrophomonas maltophilia 1800 genome assembly, chromosome: STEN1800	Stenotrophomonas maltophilia	115	115	0	1e-18	93.51	4837108	OU943334.1
Stenotrophomonas maltophilia strain JZL8 chromosome, complete genome	Stenotrophomonas maltophilia	115	227	0	1e-18	93.51	4635432	CP060259.1
Stenotrophomonas maltophilia strain XL133 chromosome, complete genome	Stenotrophomonas maltophilia	115	197	0	1e-18	88.54	4630138	CP083454.1
Stenotrophomonas sp. DR822 chromosome, complete genome	Stenotrophomonas sp. DR822	115	115	0	1e-18	93.51	4455911	CP081826.1
Stenotrophomonas indicatrix strain D763 chromosome, complete genome	Stenotrophomonas indicatrix	115	115	0	1e-18	93.51	4615841	CP079106.1
Stenotrophomonas maltophilia strain O1 chromosome, complete genome	Stenotrophomonas maltophilia	115	197	0	1e-18	88.54	4516998	CP078102.1
Stenotrophomonas maltophilia strain Col1 chromosome, complete genome	Stenotrophomonas maltophilia	115	115	0	1e-18	88.54	4458565	CP077679.1
Stenotrophomonas pavanii Y DNA, complete genome	Stenotrophomonas pavanii	115	214	0	1e-18	88.54	4615174	AP024684.1
Stenotrophomonas maltophilia strain DHHJ chromosome, complete genome	Stenotrophomonas maltophilia	115	115	0	1e-18	88.54	4682909	CP067993.1
Stenotrophomonas maltophilia strain FDAARGOS_1044 chromosome, complete genome	Stenotrophomonas maltophilia	115	115	0	1e-18	88.54	5004265	CP065965.1
Stenotrophomonas maltophilia strain Oak Ridge strain 02 chromosome	Stenotrophomonas maltophilia	115	115	0	1e-18	93.51	4815503	CP056088.1
Stenotrophomonas maltophilia strain UHH_PEG 13-68-68 chromosome	Stenotrophomonas maltophilia	115	115	0	1e-18	88.54	4483650	CP060021.1
Stenotrophomonas maltophilia strain UHH_PC240 chromosome	Stenotrophomonas maltophilia	115	227	0	1e-18	88.54	4854229	CP060022.1
Stenotrophomonas maltophilia strain UHH_PC239 chromosome	Stenotrophomonas maltophilia	115	227	0	1e-18	88.54	4855254	CP060023.1
Stenotrophomonas maltophilia strain UHH_677 chromosome	Stenotrophomonas maltophilia	115	115	0	1e-18	93.51	4785831	CP060024.1
Stenotrophomonas maltophilia strain UHH_SKK55 chromosome	Stenotrophomonas maltophilia	115	115	0	1e-18	93.51	4666115	CP060025.1
Stenotrophomonas maltophilia strain UHH_ICU331 chromosome	Stenotrophomonas maltophilia	115	320	0	1e-18	93.51	5062159	CP060026.1
Stenotrophomonas maltophilia strain UHH_454 chromosome	Stenotrophomonas maltophilia	115	115	0	1e-18	88.54	4652546	CP060027.1

## Sheet: SBP4_2
Table S4c: BLASTn Analysis of Phage SBP4Φ2
Description	Scientific Name	Max Score	Total Score	Query Cover	E value	Per. ident	Acc. Len	Accession
Caudoviricetes sp. isolate 94, complete genome	Caudoviricetes sp.	5790	13032	0.3	0	81.8	20392	MN855797.1
Siphoviridae environmental samples clone NHS-Seq1, complete sequence	Siphoviridae environmental samples	4575	17677	0.33	0	82.41	48624	MH029512.1
Caudoviricetes sp. isolate 163, complete genome	Caudoviricetes sp.	4368	4637	0.12	0	79.88	13366	MN855816.1
Caudoviricetes sp. isolate 231, complete genome	Caudoviricetes sp.	2933	2933	0.08	0	79.21	9774	MN855843.1
Stenotrophomonas phage CUB19, complete genome	Stenotrophomonas phage CUB19	2817	24763	0.45	0	87.02	48301	OM638088.1
Caudoviricetes sp. isolate 285, complete genome	Caudoviricetes sp.	2383	4660	0.08	0	87.69	8593	MN855857.1
Pseudomonas sp. R4-39-08 chromosome, complete genome	Pseudomonas sp. R4-39-08	780	780	0.02	0	77.83	5882212	CP027733.1
Pseudomonas sp. CFSAN084952 chromosome, complete genome	Pseudomonas sp. CFSAN084952	769	769	0.02	0	77.62	6326501	CP045767.1
Caudoviricetes sp. isolate 429, complete genome	Caudoviricetes sp.	743	2749	0.04	0	84.55	6029	MN855911.1
Caudoviricetes sp. isolate 486, complete genome	Caudoviricetes sp.	730	1389	0.02	0	81.26	5939	MN855918.1
Pseudomonas poae strain CAP-2018 chromosome, complete genome	Pseudomonas poae	728	728	0.02	0	77.14	7371963	CP034537.1
Pseudomonas aeruginosa strain UNC_PaerCF37 chromosome, complete genome	Pseudomonas aeruginosa	630	630	0.02	8e-174	75.66	6722208	CP089063.2
Pseudomonas aeruginosa strain SE5381 chromosome, complete genome	Pseudomonas aeruginosa	625	625	0.02	4e-172	75.44	6763191	CP054789.1
Pseudomonas aeruginosa strain H19 chromosome	Pseudomonas aeruginosa	608	608	0.02	4e-167	75.21	7170259	CP093013.1
Pseudomonas aeruginosa strain PES_P749 chromosome, complete genome	Pseudomonas aeruginosa	597	597	0.02	8e-164	75.06	6385154	CP080405.1
Pseudomonas aeruginosa strain D-2 chromosome, complete genome	Pseudomonas aeruginosa	592	592	0.02	4e-162	75.02	6364446	CP101540.1
Bacteriophage sp. isolate 124, complete genome	Bacteriophage sp.	555	2379	0.05	5e-151	77.49	10438	MN855838.1
Caudoviricetes sp. isolate 220, partial genome	Caudoviricetes sp.	532	879	0.02	2e-144	84.75	10140	MN855841.1
Caudoviricetes sp. isolate 395, partial genome	Caudoviricetes sp.	292	509	0	4e-72	87.7	6545	MN855891.1
Caudoviricetes sp. isolate 392, complete genome	Caudoviricetes sp.	289	441	0	6e-71	88.61	7605	MN855873.1
Stenotrophomonas maltophilia strain NCTC10498 chromosome, complete genome	Stenotrophomonas maltophilia	254	701	0	2e-60	93.06	4928653	CP049956.1
Stenotrophomonas maltophilia strain FZD2 chromosome, complete genome	Stenotrophomonas maltophilia	213	329	0	3e-48	86.98	4817124	CP080573.1
Stenotrophomonas sp. WZN-1, complete genome	Stenotrophomonas sp. WZN-1	159	501	0	5e-32	100	4512703	CP021768.1
Stenotrophomonas maltophilia strain SM 866 chromosome, complete genome	Stenotrophomonas maltophilia	143	509	0	5e-27	98.75	5086181	CP031058.1
Stenotrophomonas maltophilia JV3, complete genome	Stenotrophomonas maltophilia JV3	139	255	0	6e-26	95.45	4544477	CP002986.1
Stenotrophomonas maltophilia strain HT2 chromosome, complete genome	Stenotrophomonas maltophilia	137	466	0	2e-25	96.39	4542908	CP118547.1
Stenotrophomonas maltophilia strain FDAARGOS_507 chromosome, complete genome	Stenotrophomonas maltophilia	134	328	0	3e-24	98.67	4577568	CP033829.1
Stenotrophomonas maltophilia strain NCTC13014 genome assembly, chromosome: 1	Stenotrophomonas maltophilia	128	244	0	1e-22	100	4592627	LR134301.1
Stenotrophomonas maltophilia strain NCTC10498 genome assembly, chromosome: 1	Stenotrophomonas maltophilia	128	326	0	1e-22	97.33	4661352	LS483406.1
Xanthomonas sacchari strain LT6-2 chromosome, complete genome	Xanthomonas sacchari	122	122	0	6e-21	89.69	4908514	CP099533.1
Xanthomonas sacchari strain LT6-16-1 chromosome, complete genome	Xanthomonas sacchari	122	122	0	6e-21	89.69	4837212	CP099532.1
Stenotrophomonas maltophilia D457 complete genome	Stenotrophomonas maltophilia D457	122	238	0	6e-21	98.55	4769156	HE798556.1
Stenotrophomonas maltophilia strain LH-B2 chromosome, complete genome	Stenotrophomonas maltophilia	121	121	0	2e-20	89.69	4121962	CP120400.1
Stenotrophomonas maltophilia strain ISMMS3, complete genome	Stenotrophomonas maltophilia	121	214	0	2e-20	89.58	4804002	CP011010.1
TPA: Caudoviricetes sp. isolate ctZLc1, partial genome	Caudoviricetes sp.	121	207	0	2e-20	96	43747	BK020633.1
Stenotrophomonas maltophilia strain NEB515 chromosome, complete genome	Stenotrophomonas maltophilia	117	348	0	3e-19	94.67	4785515	CP051467.1
Stenotrophomonas maltophilia strain X28 chromosome, complete genome	Stenotrophomonas maltophilia	117	117	0	3e-19	93.59	4554224	CP037858.1
Stenotrophomonas sp. ZAC14A_NAIMI4_1 chromosome	Stenotrophomonas sp. ZAC14A_NAIMI4_1	117	117	0	3e-19	93.59	4698328	CP026002.1
Stenotrophomonas maltophilia strain SJTH1 chromosome, complete genome	Stenotrophomonas maltophilia	117	117	0	3e-19	93.59	4932325	CP027562.1
Stenotrophomonas maltophilia strain OUC_Est10 chromosome, complete genome	Stenotrophomonas maltophilia	117	117	0	3e-19	93.59	4668743	CP015612.1
Stenotrophomonas nitritireducens strain 2001, complete genome	Stenotrophomonas nitritireducens	117	117	0	3e-19	93.59	4541729	CP016756.1
Stenotrophomonas sp. 610A2 chromosome, complete genome	Stenotrophomonas sp. 610A2	117	117	0	3e-19	93.59	4681496	CP130832.1
Stenotrophomonas sp. KCTC 12332 strain YM1 chromosome, complete genome	Stenotrophomonas sp. KCTC 12332	117	117	0	3e-19	93.59	4541594	CP014274.1
Xanthomonas sacchari strain JR3-14 chromosome, complete genome	Xanthomonas sacchari	117	117	0	3e-19	88.78	4897696	CP099534.1
Xanthomonas sacchari strain R1, complete genome	Xanthomonas sacchari	117	117	0	3e-19	88.78	4497453	CP010409.1
Stenotrophomonas maltophilia strain WGB211 chromosome, complete genome	Stenotrophomonas maltophilia	117	117	0	3e-19	93.59	4913676	CP090418.1
Stenotrophomonas sp. 704A1 chromosome, complete genome	Stenotrophomonas sp. 704A1	115	227	0	1e-18	93.51	4686432	CP130831.1
Stenotrophomonas sp. 8(2023) chromosome, complete genome	Stenotrophomonas sp. 8(2023)	115	115	0	1e-18	88.54	4530360	CP128404.1
Stenotrophomonas maltophilia strain a7 chromosome, complete genome	Stenotrophomonas maltophilia	115	115	0	1e-18	88.54	4492202	CP128182.1
Stenotrophomonas sp. As-14 chromosome, complete genome	Stenotrophomonas sp. As-14	115	115	0	1e-18	93.51	4738577	CP127406.1
Stenotrophomonas sp. As-6 chromosome, complete genome	Stenotrophomonas sp. As-6	115	115	0	1e-18	93.51	4738657	CP127404.1
Stenotrophomonas sp. As-7 chromosome, complete genome	Stenotrophomonas sp. As-7	115	115	0	1e-18	93.51	4738653	CP127405.1
Stenotrophomonas sp. As-5 chromosome, complete genome	Stenotrophomonas sp. As-5	115	115	0	1e-18	93.51	4738654	CP127403.1
Stenotrophomonas sp. 59 chromosome, complete genome	Stenotrophomonas sp. 59	115	300	0	1e-18	93.51	4602113	CP127408.1
Stenotrophomonas sp. 57 chromosome, complete genome	Stenotrophomonas sp. 57	115	229	0	1e-18	93.51	4440463	CP127407.1
Stenotrophomonas indicatrix strain MGMM10 chromosome, complete genome	Stenotrophomonas indicatrix	115	115	0	1e-18	93.51	4684666	CP124546.1
Stenotrophomonas pavanii strain PI-27 chromosome	Stenotrophomonas pavanii	115	115	0	1e-18	93.51	4486416	CP061011.1
Stenotrophomonas sp. DFS-20110405 chromosome, complete genome	Stenotrophomonas sp. DFS-20110405	115	115	0	1e-18	88.54	4819725	CP082270.1
Stenotrophomonas maltophilia strain 454 chromosome, complete genome	Stenotrophomonas maltophilia	115	115	0	1e-18	88.54	4666431	CP088957.1
Stenotrophomonas sp. SBJS02 chromosome, complete genome	Stenotrophomonas sp. SBJS02	115	115	0	1e-18	88.54	4836070	CP109812.1
Stenotrophomonas maltophilia strain CYZ chromosome, complete genome	Stenotrophomonas maltophilia	115	115	0	1e-18	93.51	4517685	CP101622.1
Stenotrophomonas maltophilia strain SG.Y2 chromosome, complete genome	Stenotrophomonas maltophilia	115	115	0	1e-18	88.66	4120518	CP106759.1
Stenotrophomonas maltophilia strain CW002SM chromosome, complete genome	Stenotrophomonas maltophilia	115	209	0	1e-18	93.51	4959065	CP104863.1
Stenotrophomonas maltophilia strain ACYCe.8N chromosome, complete genome	Stenotrophomonas maltophilia	115	115	0	1e-18	88.54	4514347	CP104292.1
Stenotrophomonas maltophilia strain ACYCa.6E chromosome, complete genome	Stenotrophomonas maltophilia	115	115	0	1e-18	88.54	4531306	CP104290.1
Stenotrophomonas maltophilia strain ACYCa.1J chromosome, complete genome	Stenotrophomonas maltophilia	115	115	0	1e-18	88.54	4670277	CP104286.1
Stenotrophomonas maltophilia strain ACYCb.1K chromosome, complete genome	Stenotrophomonas maltophilia	115	220	0	1e-18	88.54	4410708	CP104287.1
Stenotrophomonas maltophilia strain ACYCa.2H chromosome, complete genome	Stenotrophomonas maltophilia	115	115	0	1e-18	88.54	4584972	CP104288.1
Stenotrophomonas maltophilia strain ACYCd.9D chromosome, complete genome	Stenotrophomonas maltophilia	115	205	0	1e-18	88.54	4435369	CP104289.1
Stenotrophomonas maltophilia strain HW002Y chromosome, complete genome	Stenotrophomonas maltophilia	115	190	0	1e-18	93.51	4508936	CP104169.1
Stenotrophomonas maltophilia strain SCAID WND1-2022 (370) chromosome, complete genome	Stenotrophomonas maltophilia	115	115	0	1e-18	93.51	4880425	CP102942.1
Stenotrophomonas sp. CD2 chromosome, complete genome	Stenotrophomonas sp. CD2	115	221	0	1e-18	93.51	4930936	CP102248.1
Stenotrophomonas maltophilia strain 142 chromosome, complete genome	Stenotrophomonas maltophilia	115	115	0	1e-18	93.51	4830983	CP098483.1
Stenotrophomonas maltophilia strain GYH chromosome, complete genome	Stenotrophomonas maltophilia	115	196	0	1e-18	93.51	4791742	CP090423.1
Stenotrophomonas sp. NY11291 chromosome, complete genome	Stenotrophomonas sp. NY11291	115	115	0	1e-18	93.51	4961805	CP096975.1
Stenotrophomonas maltophilia strain PSKL2 chromosome, complete genome	Stenotrophomonas maltophilia	115	203	0	1e-18	88.54	4574660	CP091781.1
Stenotrophomonas maltophilia strain ZT1 chromosome, complete genome	Stenotrophomonas maltophilia	115	115	0	1e-18	88.54	4391471	CP071784.1
Stenotrophomonas maltophilia strain 2013-SM13 chromosome, complete genome	Stenotrophomonas maltophilia	115	190	0	1e-18	88.54	4613698	CP088242.1
Stenotrophomonas maltophilia strain 2013-SM15 chromosome, complete genome	Stenotrophomonas maltophilia	115	115	0	1e-18	93.51	4702572	CP088241.1
Stenotrophomonas maltophilia strain 2013-SM12 chromosome, complete genome	Stenotrophomonas maltophilia	115	190	0	1e-18	88.54	4612229	CP088243.1
Stenotrophomonas maltophilia strain 2013-SM24 chromosome, complete genome	Stenotrophomonas maltophilia	115	115	0	1e-18	88.54	4533092	CP088240.1
Stenotrophomonas sp. SI-NJAU-1 chromosome, complete genome	Stenotrophomonas sp. SI-NJAU-1	115	185	0	1e-18	93.51	4444096	CP086598.1
Stenotrophomonas maltophilia isolate Stenotrophomonas maltophilia 1800 genome assembly, chromosome: STEN1800	Stenotrophomonas maltophilia	115	115	0	1e-18	93.51	4837108	OU943334.1
Stenotrophomonas maltophilia strain JZL8 chromosome, complete genome	Stenotrophomonas maltophilia	115	227	0	1e-18	93.51	4635432	CP060259.1
Stenotrophomonas maltophilia strain XL133 chromosome, complete genome	Stenotrophomonas maltophilia	115	197	0	1e-18	88.54	4630138	CP083454.1
Stenotrophomonas sp. DR822 chromosome, complete genome	Stenotrophomonas sp. DR822	115	115	0	1e-18	93.51	4455911	CP081826.1
Stenotrophomonas indicatrix strain D763 chromosome, complete genome	Stenotrophomonas indicatrix	115	115	0	1e-18	93.51	4615841	CP079106.1
Stenotrophomonas maltophilia strain O1 chromosome, complete genome	Stenotrophomonas maltophilia	115	197	0	1e-18	88.54	4516998	CP078102.1
Stenotrophomonas maltophilia strain Col1 chromosome, complete genome	Stenotrophomonas maltophilia	115	115	0	1e-18	88.54	4458565	CP077679.1
Stenotrophomonas pavanii Y DNA, complete genome	Stenotrophomonas pavanii	115	214	0	1e-18	88.54	4615174	AP024684.1
Stenotrophomonas maltophilia strain DHHJ chromosome, complete genome	Stenotrophomonas maltophilia	115	115	0	1e-18	88.54	4682909	CP067993.1
Stenotrophomonas maltophilia strain FDAARGOS_1044 chromosome, complete genome	Stenotrophomonas maltophilia	115	115	0	1e-18	88.54	5004265	CP065965.1
Stenotrophomonas maltophilia strain Oak Ridge strain 02 chromosome	Stenotrophomonas maltophilia	115	115	0	1e-18	93.51	4815503	CP056088.1
Stenotrophomonas maltophilia strain UHH_PEG 13-68-68 chromosome	Stenotrophomonas maltophilia	115	115	0	1e-18	88.54	4483650	CP060021.1
Stenotrophomonas maltophilia strain UHH_PC240 chromosome	Stenotrophomonas maltophilia	115	227	0	1e-18	88.54	4854229	CP060022.1
Stenotrophomonas maltophilia strain UHH_PC239 chromosome	Stenotrophomonas maltophilia	115	227	0	1e-18	88.54	4855254	CP060023.1
Stenotrophomonas maltophilia strain UHH_677 chromosome	Stenotrophomonas maltophilia	115	115	0	1e-18	93.51	4785831	CP060024.1
Stenotrophomonas maltophilia strain UHH_SKK55 chromosome	Stenotrophomonas maltophilia	115	115	0	1e-18	93.51	4666115	CP060025.1
Stenotrophomonas maltophilia strain UHH_ICU331 chromosome	Stenotrophomonas maltophilia	115	320	0	1e-18	93.51	5062159	CP060026.1
Stenotrophomonas maltophilia strain UHH_454 chromosome	Stenotrophomonas maltophilia	115	115	0	1e-18	88.54	4652546	CP060027.1

## Sheet: SBP2_2
Table S4d: BLASTn Analysis of Phage SBP2Φ2
Description	Scientific Name	Max Score	Total Score	Query Cover	E value	Per. ident	Acc. Len	Accession
Caudoviricetes sp. isolate 94, complete genome	Caudoviricetes sp.	5086	13039	0.3	0	83.01	20392	MN855797.1
Caudoviricetes sp. isolate 163, complete genome	Caudoviricetes sp.	4167	4643	0.12	0	80.08	13366	MN855816.1
Siphoviridae environmental samples clone NHS-Seq1, complete sequence	Siphoviridae environmental samples	3404	17684	0.33	0	82.82	48624	MH029512.1
Stenotrophomonas phage CUB19, complete genome	Stenotrophomonas phage CUB19	2817	23851	0.43	0	87.02	48301	OM638088.1
Caudoviricetes sp. isolate 231, complete genome	Caudoviricetes sp.	2739	2739	0.07	0	79.64	9774	MN855843.1
Caudoviricetes sp. isolate 285, complete genome	Caudoviricetes sp.	2383	4660	0.08	0	87.69	8593	MN855857.1
Pseudomonas sp. R4-39-08 chromosome, complete genome	Pseudomonas sp. R4-39-08	780	780	0.02	0	77.83	5882212	CP027733.1
Pseudomonas sp. CFSAN084952 chromosome, complete genome	Pseudomonas sp. CFSAN084952	769	769	0.02	0	77.62	6326501	CP045767.1
Caudoviricetes sp. isolate 429, complete genome	Caudoviricetes sp.	743	2749	0.04	0	84.55	6029	MN855911.1
Caudoviricetes sp. isolate 486, complete genome	Caudoviricetes sp.	730	1389	0.02	0	81.26	5939	MN855918.1
Pseudomonas poae strain CAP-2018 chromosome, complete genome	Pseudomonas poae	728	728	0.02	0	77.14	7371963	CP034537.1
Pseudomonas aeruginosa strain UNC_PaerCF37 chromosome, complete genome	Pseudomonas aeruginosa	630	630	0.02	8e-174	75.66	6722208	CP089063.2
Pseudomonas aeruginosa strain SE5381 chromosome, complete genome	Pseudomonas aeruginosa	625	625	0.02	4e-172	75.44	6763191	CP054789.1
Pseudomonas aeruginosa strain H19 chromosome	Pseudomonas aeruginosa	608	608	0.02	4e-167	75.21	7170259	CP093013.1
Pseudomonas aeruginosa strain PES_P749 chromosome, complete genome	Pseudomonas aeruginosa	597	597	0.02	8e-164	75.06	6385154	CP080405.1
Pseudomonas aeruginosa strain D-2 chromosome, complete genome	Pseudomonas aeruginosa	592	592	0.02	4e-162	75.02	6364446	CP101540.1
Bacteriophage sp. isolate 124, complete genome	Bacteriophage sp.	555	2379	0.05	5e-151	77.49	10438	MN855838.1
Caudoviricetes sp. isolate 220, partial genome	Caudoviricetes sp.	532	879	0.02	2e-144	84.75	10140	MN855841.1
Caudoviricetes sp. isolate 395, partial genome	Caudoviricetes sp.	292	509	0	4e-72	87.7	6545	MN855891.1
Caudoviricetes sp. isolate 392, complete genome	Caudoviricetes sp.	289	441	0	6e-71	88.61	7605	MN855873.1
Stenotrophomonas maltophilia strain NCTC10498 chromosome, complete genome	Stenotrophomonas maltophilia	254	701	0	2e-60	93.06	4928653	CP049956.1
Stenotrophomonas maltophilia strain FZD2 chromosome, complete genome	Stenotrophomonas maltophilia	213	329	0	3e-48	86.98	4817124	CP080573.1
Stenotrophomonas sp. WZN-1, complete genome	Stenotrophomonas sp. WZN-1	159	501	0	5e-32	100	4512703	CP021768.1
Stenotrophomonas maltophilia strain SM 866 chromosome, complete genome	Stenotrophomonas maltophilia	143	509	0	5e-27	98.75	5086181	CP031058.1
Stenotrophomonas maltophilia JV3, complete genome	Stenotrophomonas maltophilia JV3	139	255	0	6e-26	95.45	4544477	CP002986.1
Stenotrophomonas maltophilia strain HT2 chromosome, complete genome	Stenotrophomonas maltophilia	137	466	0	2e-25	96.39	4542908	CP118547.1
Stenotrophomonas maltophilia strain FDAARGOS_507 chromosome, complete genome	Stenotrophomonas maltophilia	134	328	0	3e-24	98.67	4577568	CP033829.1
Stenotrophomonas maltophilia strain NCTC13014 genome assembly, chromosome: 1	Stenotrophomonas maltophilia	128	244	0	1e-22	100	4592627	LR134301.1
Stenotrophomonas maltophilia strain NCTC10498 genome assembly, chromosome: 1	Stenotrophomonas maltophilia	128	326	0	1e-22	97.33	4661352	LS483406.1
Xanthomonas sacchari strain LT6-2 chromosome, complete genome	Xanthomonas sacchari	122	122	0	6e-21	89.69	4908514	CP099533.1
Xanthomonas sacchari strain LT6-16-1 chromosome, complete genome	Xanthomonas sacchari	122	122	0	6e-21	89.69	4837212	CP099532.1
Stenotrophomonas maltophilia D457 complete genome	Stenotrophomonas maltophilia D457	122	238	0	6e-21	98.55	4769156	HE798556.1
Stenotrophomonas maltophilia strain LH-B2 chromosome, complete genome	Stenotrophomonas maltophilia	121	121	0	2e-20	89.69	4121962	CP120400.1
Stenotrophomonas maltophilia strain ISMMS3, complete genome	Stenotrophomonas maltophilia	121	214	0	2e-20	89.58	4804002	CP011010.1
TPA: Caudoviricetes sp. isolate ctZLc1, partial genome	Caudoviricetes sp.	121	207	0	2e-20	96	43747	BK020633.1
Stenotrophomonas maltophilia strain NEB515 chromosome, complete genome	Stenotrophomonas maltophilia	117	348	0	3e-19	94.67	4785515	CP051467.1
Stenotrophomonas maltophilia strain X28 chromosome, complete genome	Stenotrophomonas maltophilia	117	117	0	3e-19	93.59	4554224	CP037858.1
Stenotrophomonas sp. ZAC14A_NAIMI4_1 chromosome	Stenotrophomonas sp. ZAC14A_NAIMI4_1	117	117	0	3e-19	93.59	4698328	CP026002.1
Stenotrophomonas maltophilia strain SJTH1 chromosome, complete genome	Stenotrophomonas maltophilia	117	117	0	3e-19	93.59	4932325	CP027562.1
Stenotrophomonas maltophilia strain OUC_Est10 chromosome, complete genome	Stenotrophomonas maltophilia	117	117	0	3e-19	93.59	4668743	CP015612.1
Stenotrophomonas nitritireducens strain 2001, complete genome	Stenotrophomonas nitritireducens	117	117	0	3e-19	93.59	4541729	CP016756.1
Stenotrophomonas sp. 610A2 chromosome, complete genome	Stenotrophomonas sp. 610A2	117	117	0	3e-19	93.59	4681496	CP130832.1
Stenotrophomonas sp. KCTC 12332 strain YM1 chromosome, complete genome	Stenotrophomonas sp. KCTC 12332	117	117	0	3e-19	93.59	4541594	CP014274.1
Xanthomonas sacchari strain JR3-14 chromosome, complete genome	Xanthomonas sacchari	117	117	0	3e-19	88.78	4897696	CP099534.1
Xanthomonas sacchari strain R1, complete genome	Xanthomonas sacchari	117	117	0	3e-19	88.78	4497453	CP010409.1
Stenotrophomonas maltophilia strain WGB211 chromosome, complete genome	Stenotrophomonas maltophilia	117	117	0	3e-19	93.59	4913676	CP090418.1
Stenotrophomonas sp. 704A1 chromosome, complete genome	Stenotrophomonas sp. 704A1	115	227	0	1e-18	93.51	4686432	CP130831.1
Stenotrophomonas sp. 8(2023) chromosome, complete genome	Stenotrophomonas sp. 8(2023)	115	115	0	1e-18	88.54	4530360	CP128404.1
Stenotrophomonas maltophilia strain a7 chromosome, complete genome	Stenotrophomonas maltophilia	115	115	0	1e-18	88.54	4492202	CP128182.1
Stenotrophomonas sp. As-14 chromosome, complete genome	Stenotrophomonas sp. As-14	115	115	0	1e-18	93.51	4738577	CP127406.1
Stenotrophomonas sp. As-6 chromosome, complete genome	Stenotrophomonas sp. As-6	115	115	0	1e-18	93.51	4738657	CP127404.1
Stenotrophomonas sp. As-7 chromosome, complete genome	Stenotrophomonas sp. As-7	115	115	0	1e-18	93.51	4738653	CP127405.1
Stenotrophomonas sp. As-5 chromosome, complete genome	Stenotrophomonas sp. As-5	115	115	0	1e-18	93.51	4738654	CP127403.1
Stenotrophomonas sp. 59 chromosome, complete genome	Stenotrophomonas sp. 59	115	300	0	1e-18	93.51	4602113	CP127408.1
Stenotrophomonas sp. 57 chromosome, complete genome	Stenotrophomonas sp. 57	115	229	0	1e-18	93.51	4440463	CP127407.1
Stenotrophomonas indicatrix strain MGMM10 chromosome, complete genome	Stenotrophomonas indicatrix	115	115	0	1e-18	93.51	4684666	CP124546.1
Stenotrophomonas pavanii strain PI-27 chromosome	Stenotrophomonas pavanii	115	115	0	1e-18	93.51	4486416	CP061011.1
Stenotrophomonas sp. DFS-20110405 chromosome, complete genome	Stenotrophomonas sp. DFS-20110405	115	115	0	1e-18	88.54	4819725	CP082270.1
Stenotrophomonas maltophilia strain 454 chromosome, complete genome	Stenotrophomonas maltophilia	115	115	0	1e-18	88.54	4666431	CP088957.1
Stenotrophomonas sp. SBJS02 chromosome, complete genome	Stenotrophomonas sp. SBJS02	115	115	0	1e-18	88.54	4836070	CP109812.1
Stenotrophomonas maltophilia strain CYZ chromosome, complete genome	Stenotrophomonas maltophilia	115	115	0	1e-18	93.51	4517685	CP101622.1
Stenotrophomonas maltophilia strain SG.Y2 chromosome, complete genome	Stenotrophomonas maltophilia	115	115	0	1e-18	88.66	4120518	CP106759.1
Stenotrophomonas maltophilia strain CW002SM chromosome, complete genome	Stenotrophomonas maltophilia	115	209	0	1e-18	93.51	4959065	CP104863.1
Stenotrophomonas maltophilia strain ACYCe.8N chromosome, complete genome	Stenotrophomonas maltophilia	115	115	0	1e-18	88.54	4514347	CP104292.1
Stenotrophomonas maltophilia strain ACYCa.6E chromosome, complete genome	Stenotrophomonas maltophilia	115	115	0	1e-18	88.54	4531306	CP104290.1
Stenotrophomonas maltophilia strain ACYCa.1J chromosome, complete genome	Stenotrophomonas maltophilia	115	115	0	1e-18	88.54	4670277	CP104286.1
Stenotrophomonas maltophilia strain ACYCb.1K chromosome, complete genome	Stenotrophomonas maltophilia	115	220	0	1e-18	88.54	4410708	CP104287.1
Stenotrophomonas maltophilia strain ACYCa.2H chromosome, complete genome	Stenotrophomonas maltophilia	115	115	0	1e-18	88.54	4584972	CP104288.1
Stenotrophomonas maltophilia strain ACYCd.9D chromosome, complete genome	Stenotrophomonas maltophilia	115	205	0	1e-18	88.54	4435369	CP104289.1
Stenotrophomonas maltophilia strain HW002Y chromosome, complete genome	Stenotrophomonas maltophilia	115	190	0	1e-18	93.51	4508936	CP104169.1
Stenotrophomonas maltophilia strain SCAID WND1-2022 (370) chromosome, complete genome	Stenotrophomonas maltophilia	115	115	0	1e-18	93.51	4880425	CP102942.1
Stenotrophomonas sp. CD2 chromosome, complete genome	Stenotrophomonas sp. CD2	115	221	0	1e-18	93.51	4930936	CP102248.1
Stenotrophomonas maltophilia strain 142 chromosome, complete genome	Stenotrophomonas maltophilia	115	115	0	1e-18	93.51	4830983	CP098483.1
Stenotrophomonas maltophilia strain GYH chromosome, complete genome	Stenotrophomonas maltophilia	115	196	0	1e-18	93.51	4791742	CP090423.1
Stenotrophomonas sp. NY11291 chromosome, complete genome	Stenotrophomonas sp. NY11291	115	115	0	1e-18	93.51	4961805	CP096975.1
Stenotrophomonas maltophilia strain PSKL2 chromosome, complete genome	Stenotrophomonas maltophilia	115	203	0	1e-18	88.54	4574660	CP091781.1
Stenotrophomonas maltophilia strain ZT1 chromosome, complete genome	Stenotrophomonas maltophilia	115	115	0	1e-18	88.54	4391471	CP071784.1
Stenotrophomonas maltophilia strain 2013-SM13 chromosome, complete genome	Stenotrophomonas maltophilia	115	190	0	1e-18	88.54	4613698	CP088242.1
Stenotrophomonas maltophilia strain 2013-SM15 chromosome, complete genome	Stenotrophomonas maltophilia	115	115	0	1e-18	93.51	4702572	CP088241.1
Stenotrophomonas maltophilia strain 2013-SM12 chromosome, complete genome	Stenotrophomonas maltophilia	115	190	0	1e-18	88.54	4612229	CP088243.1
Stenotrophomonas maltophilia strain 2013-SM24 chromosome, complete genome	Stenotrophomonas maltophilia	115	115	0	1e-18	88.54	4533092	CP088240.1
Stenotrophomonas sp. SI-NJAU-1 chromosome, complete genome	Stenotrophomonas sp. SI-NJAU-1	115	185	0	1e-18	93.51	4444096	CP086598.1
Stenotrophomonas maltophilia isolate Stenotrophomonas maltophilia 1800 genome assembly, chromosome: STEN1800	Stenotrophomonas maltophilia	115	115	0	1e-18	93.51	4837108	OU943334.1
Stenotrophomonas maltophilia strain JZL8 chromosome, complete genome	Stenotrophomonas maltophilia	115	227	0	1e-18	93.51	4635432	CP060259.1
Stenotrophomonas maltophilia strain XL133 chromosome, complete genome	Stenotrophomonas maltophilia	115	197	0	1e-18	88.54	4630138	CP083454.1
Stenotrophomonas sp. DR822 chromosome, complete genome	Stenotrophomonas sp. DR822	115	115	0	1e-18	93.51	4455911	CP081826.1
Stenotrophomonas indicatrix strain D763 chromosome, complete genome	Stenotrophomonas indicatrix	115	115	0	1e-18	93.51	4615841	CP079106.1
Stenotrophomonas maltophilia strain O1 chromosome, complete genome	Stenotrophomonas maltophilia	115	197	0	1e-18	88.54	4516998	CP078102.1
Stenotrophomonas maltophilia strain Col1 chromosome, complete genome	Stenotrophomonas maltophilia	115	115	0	1e-18	88.54	4458565	CP077679.1
Stenotrophomonas pavanii Y DNA, complete genome	Stenotrophomonas pavanii	115	214	0	1e-18	88.54	4615174	AP024684.1
Stenotrophomonas maltophilia strain DHHJ chromosome, complete genome	Stenotrophomonas maltophilia	115	115	0	1e-18	88.54	4682909	CP067993.1
Stenotrophomonas maltophilia strain FDAARGOS_1044 chromosome, complete genome	Stenotrophomonas maltophilia	115	115	0	1e-18	88.54	5004265	CP065965.1
Stenotrophomonas maltophilia strain Oak Ridge strain 02 chromosome	Stenotrophomonas maltophilia	115	115	0	1e-18	93.51	4815503	CP056088.1
Stenotrophomonas maltophilia strain UHH_PEG 13-68-68 chromosome	Stenotrophomonas maltophilia	115	115	0	1e-18	88.54	4483650	CP060021.1
Stenotrophomonas maltophilia strain UHH_PC240 chromosome	Stenotrophomonas maltophilia	115	227	0	1e-18	88.54	4854229	CP060022.1
Stenotrophomonas maltophilia strain UHH_PC239 chromosome	Stenotrophomonas maltophilia	115	227	0	1e-18	88.54	4855254	CP060023.1
Stenotrophomonas maltophilia strain UHH_677 chromosome	Stenotrophomonas maltophilia	115	115	0	1e-18	93.51	4785831	CP060024.1
Stenotrophomonas maltophilia strain UHH_SKK55 chromosome	Stenotrophomonas maltophilia	115	115	0	1e-18	93.51	4666115	CP060025.1
Stenotrophomonas maltophilia strain UHH_ICU331 chromosome	Stenotrophomonas maltophilia	115	320	0	1e-18	93.51	5062159	CP060026.1
Stenotrophomonas maltophilia strain UHH_454 chromosome	Stenotrophomonas maltophilia	115	115	0	1e-18	88.54	4652546	CP060027.1

## Sheet: SBP3.1_2
Table S4e: BLASTn Analysis of Phage SBP3.1Φ2
Description	Scientific Name	Max Score	Total Score	Query Cover	E value	Per. ident	Acc. Len	Accession
Caudoviricetes sp. isolate 94, complete genome	Caudoviricetes sp.	5790	13032	0.3	0	81.8	20392	MN855797.1
Siphoviridae environmental samples clone NHS-Seq1, complete sequence	Siphoviridae environmental samples	4575	17683	0.33	0	82.41	48624	MH029512.1
Caudoviricetes sp. isolate 163, complete genome	Caudoviricetes sp.	4368	4637	0.12	0	79.88	13366	MN855816.1
Caudoviricetes sp. isolate 231, complete genome	Caudoviricetes sp.	2933	2933	0.08	0	79.21	9774	MN855843.1
Stenotrophomonas phage CUB19, complete genome	Stenotrophomonas phage CUB19	2817	24763	0.45	0	87.02	48301	OM638088.1
Caudoviricetes sp. isolate 285, complete genome	Caudoviricetes sp.	2383	4660	0.08	0	87.69	8593	MN855857.1
Pseudomonas sp. R4-39-08 chromosome, complete genome	Pseudomonas sp. R4-39-08	780	780	0.02	0	77.83	5882212	CP027733.1
Pseudomonas sp. CFSAN084952 chromosome, complete genome	Pseudomonas sp. CFSAN084952	769	769	0.02	0	77.62	6326501	CP045767.1
Caudoviricetes sp. isolate 429, complete genome	Caudoviricetes sp.	743	2749	0.04	0	84.55	6029	MN855911.1
Caudoviricetes sp. isolate 486, complete genome	Caudoviricetes sp.	730	1389	0.02	0	81.26	5939	MN855918.1
Pseudomonas poae strain CAP-2018 chromosome, complete genome	Pseudomonas poae	728	728	0.02	0	77.14	7371963	CP034537.1
Pseudomonas aeruginosa strain UNC_PaerCF37 chromosome, complete genome	Pseudomonas aeruginosa	630	630	0.02	8e-174	75.66	6722208	CP089063.2
Pseudomonas aeruginosa strain SE5381 chromosome, complete genome	Pseudomonas aeruginosa	625	625	0.02	4e-172	75.44	6763191	CP054789.1
Pseudomonas aeruginosa strain H19 chromosome	Pseudomonas aeruginosa	608	608	0.02	4e-167	75.21	7170259	CP093013.1
Pseudomonas aeruginosa strain PES_P749 chromosome, complete genome	Pseudomonas aeruginosa	597	597	0.02	8e-164	75.06	6385154	CP080405.1
Pseudomonas aeruginosa strain D-2 chromosome, complete genome	Pseudomonas aeruginosa	592	592	0.02	4e-162	75.02	6364446	CP101540.1
Bacteriophage sp. isolate 124, complete genome	Bacteriophage sp.	555	2379	0.05	5e-151	77.49	10438	MN855838.1
Caudoviricetes sp. isolate 220, partial genome	Caudoviricetes sp.	532	879	0.02	2e-144	84.75	10140	MN855841.1
Caudoviricetes sp. isolate 395, partial genome	Caudoviricetes sp.	292	509	0	4e-72	87.7	6545	MN855891.1
Caudoviricetes sp. isolate 392, complete genome	Caudoviricetes sp.	289	441	0	6e-71	88.61	7605	MN855873.1
Stenotrophomonas maltophilia strain NCTC10498 chromosome, complete genome	Stenotrophomonas maltophilia	254	701	0	2e-60	93.06	4928653	CP049956.1
Stenotrophomonas maltophilia strain FZD2 chromosome, complete genome	Stenotrophomonas maltophilia	213	329	0	3e-48	86.98	4817124	CP080573.1
Stenotrophomonas sp. WZN-1, complete genome	Stenotrophomonas sp. WZN-1	159	501	0	5e-32	100	4512703	CP021768.1
Stenotrophomonas maltophilia strain SM 866 chromosome, complete genome	Stenotrophomonas maltophilia	143	509	0	5e-27	98.75	5086181	CP031058.1
Stenotrophomonas maltophilia JV3, complete genome	Stenotrophomonas maltophilia JV3	139	255	0	6e-26	95.45	4544477	CP002986.1
Stenotrophomonas maltophilia strain HT2 chromosome, complete genome	Stenotrophomonas maltophilia	137	466	0	2e-25	96.39	4542908	CP118547.1
Stenotrophomonas maltophilia strain FDAARGOS_507 chromosome, complete genome	Stenotrophomonas maltophilia	134	328	0	3e-24	98.67	4577568	CP033829.1
Stenotrophomonas maltophilia strain NCTC13014 genome assembly, chromosome: 1	Stenotrophomonas maltophilia	128	244	0	1e-22	100	4592627	LR134301.1
Stenotrophomonas maltophilia strain NCTC10498 genome assembly, chromosome: 1	Stenotrophomonas maltophilia	128	326	0	1e-22	97.33	4661352	LS483406.1
Xanthomonas sacchari strain LT6-2 chromosome, complete genome	Xanthomonas sacchari	122	122	0	6e-21	89.69	4908514	CP099533.1
Xanthomonas sacchari strain LT6-16-1 chromosome, complete genome	Xanthomonas sacchari	122	122	0	6e-21	89.69	4837212	CP099532.1
Stenotrophomonas maltophilia D457 complete genome	Stenotrophomonas maltophilia D457	122	238	0	6e-21	98.55	4769156	HE798556.1
Stenotrophomonas maltophilia strain LH-B2 chromosome, complete genome	Stenotrophomonas maltophilia	121	121	0	2e-20	89.69	4121962	CP120400.1
Stenotrophomonas maltophilia strain ISMMS3, complete genome	Stenotrophomonas maltophilia	121	214	0	2e-20	89.58	4804002	CP011010.1
TPA: Caudoviricetes sp. isolate ctZLc1, partial genome	Caudoviricetes sp.	121	207	0	2e-20	96	43747	BK020633.1
Stenotrophomonas maltophilia strain NEB515 chromosome, complete genome	Stenotrophomonas maltophilia	117	348	0	3e-19	94.67	4785515	CP051467.1
Stenotrophomonas maltophilia strain X28 chromosome, complete genome	Stenotrophomonas maltophilia	117	117	0	3e-19	93.59	4554224	CP037858.1
Stenotrophomonas sp. ZAC14A_NAIMI4_1 chromosome	Stenotrophomonas sp. ZAC14A_NAIMI4_1	117	117	0	3e-19	93.59	4698328	CP026002.1
Stenotrophomonas maltophilia strain SJTH1 chromosome, complete genome	Stenotrophomonas maltophilia	117	117	0	3e-19	93.59	4932325	CP027562.1
Stenotrophomonas maltophilia strain OUC_Est10 chromosome, complete genome	Stenotrophomonas maltophilia	117	117	0	3e-19	93.59	4668743	CP015612.1
Stenotrophomonas nitritireducens strain 2001, complete genome	Stenotrophomonas nitritireducens	117	117	0	3e-19	93.59	4541729	CP016756.1
Stenotrophomonas sp. 610A2 chromosome, complete genome	Stenotrophomonas sp. 610A2	117	117	0	3e-19	93.59	4681496	CP130832.1
Stenotrophomonas sp. KCTC 12332 strain YM1 chromosome, complete genome	Stenotrophomonas sp. KCTC 12332	117	117	0	3e-19	93.59	4541594	CP014274.1
Xanthomonas sacchari strain JR3-14 chromosome, complete genome	Xanthomonas sacchari	117	117	0	3e-19	88.78	4897696	CP099534.1
Xanthomonas sacchari strain R1, complete genome	Xanthomonas sacchari	117	117	0	3e-19	88.78	4497453	CP010409.1
Stenotrophomonas maltophilia strain WGB211 chromosome, complete genome	Stenotrophomonas maltophilia	117	117	0	3e-19	93.59	4913676	CP090418.1
Stenotrophomonas sp. 704A1 chromosome, complete genome	Stenotrophomonas sp. 704A1	115	227	0	1e-18	93.51	4686432	CP130831.1
Stenotrophomonas sp. 8(2023) chromosome, complete genome	Stenotrophomonas sp. 8(2023)	115	115	0	1e-18	88.54	4530360	CP128404.1
Stenotrophomonas maltophilia strain a7 chromosome, complete genome	Stenotrophomonas maltophilia	115	115	0	1e-18	88.54	4492202	CP128182.1
Stenotrophomonas sp. As-14 chromosome, complete genome	Stenotrophomonas sp. As-14	115	115	0	1e-18	93.51	4738577	CP127406.1
Stenotrophomonas sp. As-6 chromosome, complete genome	Stenotrophomonas sp. As-6	115	115	0	1e-18	93.51	4738657	CP127404.1
Stenotrophomonas sp. As-7 chromosome, complete genome	Stenotrophomonas sp. As-7	115	115	0	1e-18	93.51	4738653	CP127405.1
Stenotrophomonas sp. As-5 chromosome, complete genome	Stenotrophomonas sp. As-5	115	115	0	1e-18	93.51	4738654	CP127403.1
Stenotrophomonas sp. 59 chromosome, complete genome	Stenotrophomonas sp. 59	115	300	0	1e-18	93.51	4602113	CP127408.1
Stenotrophomonas sp. 57 chromosome, complete genome	Stenotrophomonas sp. 57	115	229	0	1e-18	93.51	4440463	CP127407.1
Stenotrophomonas indicatrix strain MGMM10 chromosome, complete genome	Stenotrophomonas indicatrix	115	115	0	1e-18	93.51	4684666	CP124546.1
Stenotrophomonas pavanii strain PI-27 chromosome	Stenotrophomonas pavanii	115	115	0	1e-18	93.51	4486416	CP061011.1
Stenotrophomonas sp. DFS-20110405 chromosome, complete genome	Stenotrophomonas sp. DFS-20110405	115	115	0	1e-18	88.54	4819725	CP082270.1
Stenotrophomonas maltophilia strain 454 chromosome, complete genome	Stenotrophomonas maltophilia	115	115	0	1e-18	88.54	4666431	CP088957.1
Stenotrophomonas sp. SBJS02 chromosome, complete genome	Stenotrophomonas sp. SBJS02	115	115	0	1e-18	88.54	4836070	CP109812.1
Stenotrophomonas maltophilia strain CYZ chromosome, complete genome	Stenotrophomonas maltophilia	115	115	0	1e-18	93.51	4517685	CP101622.1
Stenotrophomonas maltophilia strain SG.Y2 chromosome, complete genome	Stenotrophomonas maltophilia	115	115	0	1e-18	88.66	4120518	CP106759.1
Stenotrophomonas maltophilia strain CW002SM chromosome, complete genome	Stenotrophomonas maltophilia	115	209	0	1e-18	93.51	4959065	CP104863.1
Stenotrophomonas maltophilia strain ACYCe.8N chromosome, complete genome	Stenotrophomonas maltophilia	115	115	0	1e-18	88.54	4514347	CP104292.1
Stenotrophomonas maltophilia strain ACYCa.6E chromosome, complete genome	Stenotrophomonas maltophilia	115	115	0	1e-18	88.54	4531306	CP104290.1
Stenotrophomonas maltophilia strain ACYCa.1J chromosome, complete genome	Stenotrophomonas maltophilia	115	115	0	1e-18	88.54	4670277	CP104286.1
Stenotrophomonas maltophilia strain ACYCb.1K chromosome, complete genome	Stenotrophomonas maltophilia	115	220	0	1e-18	88.54	4410708	CP104287.1
Stenotrophomonas maltophilia strain ACYCa.2H chromosome, complete genome	Stenotrophomonas maltophilia	115	115	0	1e-18	88.54	4584972	CP104288.1
Stenotrophomonas maltophilia strain ACYCd.9D chromosome, complete genome	Stenotrophomonas maltophilia	115	205	0	1e-18	88.54	4435369	CP104289.1
Stenotrophomonas maltophilia strain HW002Y chromosome, complete genome	Stenotrophomonas maltophilia	115	190	0	1e-18	93.51	4508936	CP104169.1
Stenotrophomonas maltophilia strain SCAID WND1-2022 (370) chromosome, complete genome	Stenotrophomonas maltophilia	115	115	0	1e-18	93.51	4880425	CP102942.1
Stenotrophomonas sp. CD2 chromosome, complete genome	Stenotrophomonas sp. CD2	115	221	0	1e-18	93.51	4930936	CP102248.1
Stenotrophomonas maltophilia strain 142 chromosome, complete genome	Stenotrophomonas maltophilia	115	115	0	1e-18	93.51	4830983	CP098483.1
Stenotrophomonas maltophilia strain GYH chromosome, complete genome	Stenotrophomonas maltophilia	115	196	0	1e-18	93.51	4791742	CP090423.1
Stenotrophomonas sp. NY11291 chromosome, complete genome	Stenotrophomonas sp. NY11291	115	115	0	1e-18	93.51	4961805	CP096975.1
Stenotrophomonas maltophilia strain PSKL2 chromosome, complete genome	Stenotrophomonas maltophilia	115	203	0	1e-18	88.54	4574660	CP091781.1
Stenotrophomonas maltophilia strain ZT1 chromosome, complete genome	Stenotrophomonas maltophilia	115	115	0	1e-18	88.54	4391471	CP071784.1
Stenotrophomonas maltophilia strain 2013-SM13 chromosome, complete genome	Stenotrophomonas maltophilia	115	190	0	1e-18	88.54	4613698	CP088242.1
Stenotrophomonas maltophilia strain 2013-SM15 chromosome, complete genome	Stenotrophomonas maltophilia	115	115	0	1e-18	93.51	4702572	CP088241.1
Stenotrophomonas maltophilia strain 2013-SM12 chromosome, complete genome	Stenotrophomonas maltophilia	115	190	0	1e-18	88.54	4612229	CP088243.1
Stenotrophomonas maltophilia strain 2013-SM24 chromosome, complete genome	Stenotrophomonas maltophilia	115	115	0	1e-18	88.54	4533092	CP088240.1
Stenotrophomonas sp. SI-NJAU-1 chromosome, complete genome	Stenotrophomonas sp. SI-NJAU-1	115	185	0	1e-18	93.51	4444096	CP086598.1
Stenotrophomonas maltophilia isolate Stenotrophomonas maltophilia 1800 genome assembly, chromosome: STEN1800	Stenotrophomonas maltophilia	115	115	0	1e-18	93.51	4837108	OU943334.1
Stenotrophomonas maltophilia strain JZL8 chromosome, complete genome	Stenotrophomonas maltophilia	115	227	0	1e-18	93.51	4635432	CP060259.1
Stenotrophomonas maltophilia strain XL133 chromosome, complete genome	Stenotrophomonas maltophilia	115	197	0	1e-18	88.54	4630138	CP083454.1
Stenotrophomonas sp. DR822 chromosome, complete genome	Stenotrophomonas sp. DR822	115	115	0	1e-18	93.51	4455911	CP081826.1
Stenotrophomonas indicatrix strain D763 chromosome, complete genome	Stenotrophomonas indicatrix	115	115	0	1e-18	93.51	4615841	CP079106.1
Stenotrophomonas maltophilia strain O1 chromosome, complete genome	Stenotrophomonas maltophilia	115	197	0	1e-18	88.54	4516998	CP078102.1
Stenotrophomonas maltophilia strain Col1 chromosome, complete genome	Stenotrophomonas maltophilia	115	115	0	1e-18	88.54	4458565	CP077679.1
Stenotrophomonas pavanii Y DNA, complete genome	Stenotrophomonas pavanii	115	214	0	1e-18	88.54	4615174	AP024684.1
Stenotrophomonas maltophilia strain DHHJ chromosome, complete genome	Stenotrophomonas maltophilia	115	115	0	1e-18	88.54	4682909	CP067993.1
Stenotrophomonas maltophilia strain FDAARGOS_1044 chromosome, complete genome	Stenotrophomonas maltophilia	115	115	0	1e-18	88.54	5004265	CP065965.1
Stenotrophomonas maltophilia strain Oak Ridge strain 02 chromosome	Stenotrophomonas maltophilia	115	115	0	1e-18	93.51	4815503	CP056088.1
Stenotrophomonas maltophilia strain UHH_PEG 13-68-68 chromosome	Stenotrophomonas maltophilia	115	115	0	1e-18	88.54	4483650	CP060021.1
Stenotrophomonas maltophilia strain UHH_PC240 chromosome	Stenotrophomonas maltophilia	115	227	0	1e-18	88.54	4854229	CP060022.1
Stenotrophomonas maltophilia strain UHH_PC239 chromosome	Stenotrophomonas maltophilia	115	227	0	1e-18	88.54	4855254	CP060023.1
Stenotrophomonas maltophilia strain UHH_677 chromosome	Stenotrophomonas maltophilia	115	115	0	1e-18	93.51	4785831	CP060024.1
Stenotrophomonas maltophilia strain UHH_SKK55 chromosome	Stenotrophomonas maltophilia	115	115	0	1e-18	93.51	4666115	CP060025.1
Stenotrophomonas maltophilia strain UHH_ICU331 chromosome	Stenotrophomonas maltophilia	115	320	0	1e-18	93.51	5062159	CP060026.1
Stenotrophomonas maltophilia strain UHH_454 chromosome	Stenotrophomonas maltophilia	115	115	0	1e-18	88.54	4652546	CP060027.1

## Sheet: SBP3.1_2.1
Table S4f: BLASTn Analysis of Phage SBP3.1Φ2.1
Description	Scientific Name	Max Score	Total Score	Query Cover	E value	Per. ident	Acc. Len	Accession
Caudoviricetes sp. isolate 94, complete genome	Caudoviricetes sp.	5790	13032	0.3	0	81.8	20392	MN855797.1
Siphoviridae environmental samples clone NHS-Seq1, complete sequence	Siphoviridae environmental samples	4575	17683	0.33	0	82.41	48624	MH029512.1
Caudoviricetes sp. isolate 163, complete genome	Caudoviricetes sp.	4368	4637	0.12	0	79.88	13366	MN855816.1
Caudoviricetes sp. isolate 231, complete genome	Caudoviricetes sp.	2933	2933	0.08	0	79.21	9774	MN855843.1
Stenotrophomonas phage CUB19, complete genome	Stenotrophomonas phage CUB19	2817	24763	0.45	0	87.02	48301	OM638088.1
Caudoviricetes sp. isolate 285, complete genome	Caudoviricetes sp.	2383	4660	0.08	0	87.69	8593	MN855857.1
Pseudomonas sp. R4-39-08 chromosome, complete genome	Pseudomonas sp. R4-39-08	780	780	0.02	0	77.83	5882212	CP027733.1
Pseudomonas sp. CFSAN084952 chromosome, complete genome	Pseudomonas sp. CFSAN084952	769	769	0.02	0	77.62	6326501	CP045767.1
Caudoviricetes sp. isolate 429, complete genome	Caudoviricetes sp.	743	2749	0.04	0	84.55	6029	MN855911.1
Caudoviricetes sp. isolate 486, complete genome	Caudoviricetes sp.	730	1389	0.02	0	81.26	5939	MN855918.1
Pseudomonas poae strain CAP-2018 chromosome, complete genome	Pseudomonas poae	728	728	0.02	0	77.14	7371963	CP034537.1
Pseudomonas aeruginosa strain UNC_PaerCF37 chromosome, complete genome	Pseudomonas aeruginosa	630	630	0.02	8e-174	75.66	6722208	CP089063.2
Pseudomonas aeruginosa strain SE5381 chromosome, complete genome	Pseudomonas aeruginosa	625	625	0.02	4e-172	75.44	6763191	CP054789.1
Pseudomonas aeruginosa strain H19 chromosome	Pseudomonas aeruginosa	608	608	0.02	4e-167	75.21	7170259	CP093013.1
Pseudomonas aeruginosa strain PES_P749 chromosome, complete genome	Pseudomonas aeruginosa	597	597	0.02	8e-164	75.06	6385154	CP080405.1
Pseudomonas aeruginosa strain D-2 chromosome, complete genome	Pseudomonas aeruginosa	592	592	0.02	4e-162	75.02	6364446	CP101540.1
Bacteriophage sp. isolate 124, complete genome	Bacteriophage sp.	555	2379	0.05	5e-151	77.49	10438	MN855838.1
Caudoviricetes sp. isolate 220, partial genome	Caudoviricetes sp.	532	879	0.02	2e-144	84.75	10140	MN855841.1
Caudoviricetes sp. isolate 395, partial genome	Caudoviricetes sp.	292	509	0	4e-72	87.7	6545	MN855891.1
Caudoviricetes sp. isolate 392, complete genome	Caudoviricetes sp.	289	441	0	6e-71	88.61	7605	MN855873.1
Stenotrophomonas maltophilia strain NCTC10498 chromosome, complete genome	Stenotrophomonas maltophilia	254	701	0	2e-60	93.06	4928653	CP049956.1
Stenotrophomonas maltophilia strain FZD2 chromosome, complete genome	Stenotrophomonas maltophilia	213	329	0	3e-48	86.98	4817124	CP080573.1
Stenotrophomonas sp. WZN-1, complete genome	Stenotrophomonas sp. WZN-1	159	501	0	5e-32	100	4512703	CP021768.1
Stenotrophomonas maltophilia strain SM 866 chromosome, complete genome	Stenotrophomonas maltophilia	143	509	0	5e-27	98.75	5086181	CP031058.1
Stenotrophomonas maltophilia JV3, complete genome	Stenotrophomonas maltophilia JV3	139	255	0	6e-26	95.45	4544477	CP002986.1
Stenotrophomonas maltophilia strain HT2 chromosome, complete genome	Stenotrophomonas maltophilia	137	466	0	2e-25	96.39	4542908	CP118547.1
Stenotrophomonas maltophilia strain FDAARGOS_507 chromosome, complete genome	Stenotrophomonas maltophilia	134	328	0	3e-24	98.67	4577568	CP033829.1
Stenotrophomonas maltophilia strain NCTC13014 genome assembly, chromosome: 1	Stenotrophomonas maltophilia	128	244	0	1e-22	100	4592627	LR134301.1
Stenotrophomonas maltophilia strain NCTC10498 genome assembly, chromosome: 1	Stenotrophomonas maltophilia	128	326	0	1e-22	97.33	4661352	LS483406.1
Xanthomonas sacchari strain LT6-2 chromosome, complete genome	Xanthomonas sacchari	122	122	0	6e-21	89.69	4908514	CP099533.1
Xanthomonas sacchari strain LT6-16-1 chromosome, complete genome	Xanthomonas sacchari	122	122	0	6e-21	89.69	4837212	CP099532.1
Stenotrophomonas maltophilia D457 complete genome	Stenotrophomonas maltophilia D457	122	238	0	6e-21	98.55	4769156	HE798556.1
Stenotrophomonas maltophilia strain LH-B2 chromosome, complete genome	Stenotrophomonas maltophilia	121	121	0	2e-20	89.69	4121962	CP120400.1
Stenotrophomonas maltophilia strain ISMMS3, complete genome	Stenotrophomonas maltophilia	121	214	0	2e-20	89.58	4804002	CP011010.1
TPA: Caudoviricetes sp. isolate ctZLc1, partial genome	Caudoviricetes sp.	121	207	0	2e-20	96	43747	BK020633.1
Stenotrophomonas maltophilia strain NEB515 chromosome, complete genome	Stenotrophomonas maltophilia	117	348	0	3e-19	94.67	4785515	CP051467.1
Stenotrophomonas maltophilia strain X28 chromosome, complete genome	Stenotrophomonas maltophilia	117	117	0	3e-19	93.59	4554224	CP037858.1
Stenotrophomonas sp. ZAC14A_NAIMI4_1 chromosome	Stenotrophomonas sp. ZAC14A_NAIMI4_1	117	117	0	3e-19	93.59	4698328	CP026002.1
Stenotrophomonas maltophilia strain SJTH1 chromosome, complete genome	Stenotrophomonas maltophilia	117	117	0	3e-19	93.59	4932325	CP027562.1
Stenotrophomonas maltophilia strain OUC_Est10 chromosome, complete genome	Stenotrophomonas maltophilia	117	117	0	3e-19	93.59	4668743	CP015612.1
Stenotrophomonas nitritireducens strain 2001, complete genome	Stenotrophomonas nitritireducens	117	117	0	3e-19	93.59	4541729	CP016756.1
Stenotrophomonas sp. 610A2 chromosome, complete genome	Stenotrophomonas sp. 610A2	117	117	0	3e-19	93.59	4681496	CP130832.1
Stenotrophomonas sp. KCTC 12332 strain YM1 chromosome, complete genome	Stenotrophomonas sp. KCTC 12332	117	117	0	3e-19	93.59	4541594	CP014274.1
Xanthomonas sacchari strain JR3-14 chromosome, complete genome	Xanthomonas sacchari	117	117	0	3e-19	88.78	4897696	CP099534.1
Xanthomonas sacchari strain R1, complete genome	Xanthomonas sacchari	117	117	0	3e-19	88.78	4497453	CP010409.1
Stenotrophomonas maltophilia strain WGB211 chromosome, complete genome	Stenotrophomonas maltophilia	117	117	0	3e-19	93.59	4913676	CP090418.1
Stenotrophomonas sp. 704A1 chromosome, complete genome	Stenotrophomonas sp. 704A1	115	227	0	1e-18	93.51	4686432	CP130831.1
Stenotrophomonas sp. 8(2023) chromosome, complete genome	Stenotrophomonas sp. 8(2023)	115	115	0	1e-18	88.54	4530360	CP128404.1
Stenotrophomonas maltophilia strain a7 chromosome, complete genome	Stenotrophomonas maltophilia	115	115	0	1e-18	88.54	4492202	CP128182.1
Stenotrophomonas sp. As-14 chromosome, complete genome	Stenotrophomonas sp. As-14	115	115	0	1e-18	93.51	4738577	CP127406.1
Stenotrophomonas sp. As-6 chromosome, complete genome	Stenotrophomonas sp. As-6	115	115	0	1e-18	93.51	4738657	CP127404.1
Stenotrophomonas sp. As-7 chromosome, complete genome	Stenotrophomonas sp. As-7	115	115	0	1e-18	93.51	4738653	CP127405.1
Stenotrophomonas sp. As-5 chromosome, complete genome	Stenotrophomonas sp. As-5	115	115	0	1e-18	93.51	4738654	CP127403.1
Stenotrophomonas sp. 59 chromosome, complete genome	Stenotrophomonas sp. 59	115	300	0	1e-18	93.51	4602113	CP127408.1
Stenotrophomonas sp. 57 chromosome, complete genome	Stenotrophomonas sp. 57	115	229	0	1e-18	93.51	4440463	CP127407.1
Stenotrophomonas indicatrix strain MGMM10 chromosome, complete genome	Stenotrophomonas indicatrix	115	115	0	1e-18	93.51	4684666	CP124546.1
Stenotrophomonas pavanii strain PI-27 chromosome	Stenotrophomonas pavanii	115	115	0	1e-18	93.51	4486416	CP061011.1
Stenotrophomonas sp. DFS-20110405 chromosome, complete genome	Stenotrophomonas sp. DFS-20110405	115	115	0	1e-18	88.54	4819725	CP082270.1
Stenotrophomonas maltophilia strain 454 chromosome, complete genome	Stenotrophomonas maltophilia	115	115	0	1e-18	88.54	4666431	CP088957.1
Stenotrophomonas sp. SBJS02 chromosome, complete genome	Stenotrophomonas sp. SBJS02	115	115	0	1e-18	88.54	4836070	CP109812.1
Stenotrophomonas maltophilia strain CYZ chromosome, complete genome	Stenotrophomonas maltophilia	115	115	0	1e-18	93.51	4517685	CP101622.1
Stenotrophomonas maltophilia strain SG.Y2 chromosome, complete genome	Stenotrophomonas maltophilia	115	115	0	1e-18	88.66	4120518	CP106759.1
Stenotrophomonas maltophilia strain CW002SM chromosome, complete genome	Stenotrophomonas maltophilia	115	209	0	1e-18	93.51	4959065	CP104863.1
Stenotrophomonas maltophilia strain ACYCe.8N chromosome, complete genome	Stenotrophomonas maltophilia	115	115	0	1e-18	88.54	4514347	CP104292.1
Stenotrophomonas maltophilia strain ACYCa.6E chromosome, complete genome	Stenotrophomonas maltophilia	115	115	0	1e-18	88.54	4531306	CP104290.1
Stenotrophomonas maltophilia strain ACYCa.1J chromosome, complete genome	Stenotrophomonas maltophilia	115	115	0	1e-18	88.54	4670277	CP104286.1
Stenotrophomonas maltophilia strain ACYCb.1K chromosome, complete genome	Stenotrophomonas maltophilia	115	220	0	1e-18	88.54	4410708	CP104287.1
Stenotrophomonas maltophilia strain ACYCa.2H chromosome, complete genome	Stenotrophomonas maltophilia	115	115	0	1e-18	88.54	4584972	CP104288.1
Stenotrophomonas maltophilia strain ACYCd.9D chromosome, complete genome	Stenotrophomonas maltophilia	115	205	0	1e-18	88.54	4435369	CP104289.1
Stenotrophomonas maltophilia strain HW002Y chromosome, complete genome	Stenotrophomonas maltophilia	115	190	0	1e-18	93.51	4508936	CP104169.1
Stenotrophomonas maltophilia strain SCAID WND1-2022 (370) chromosome, complete genome	Stenotrophomonas maltophilia	115	115	0	1e-18	93.51	4880425	CP102942.1
Stenotrophomonas sp. CD2 chromosome, complete genome	Stenotrophomonas sp. CD2	115	221	0	1e-18	93.51	4930936	CP102248.1
Stenotrophomonas maltophilia strain 142 chromosome, complete genome	Stenotrophomonas maltophilia	115	115	0	1e-18	93.51	4830983	CP098483.1
Stenotrophomonas maltophilia strain GYH chromosome, complete genome	Stenotrophomonas maltophilia	115	196	0	1e-18	93.51	4791742	CP090423.1
Stenotrophomonas sp. NY11291 chromosome, complete genome	Stenotrophomonas sp. NY11291	115	115	0	1e-18	93.51	4961805	CP096975.1
Stenotrophomonas maltophilia strain PSKL2 chromosome, complete genome	Stenotrophomonas maltophilia	115	203	0	1e-18	88.54	4574660	CP091781.1
Stenotrophomonas maltophilia strain ZT1 chromosome, complete genome	Stenotrophomonas maltophilia	115	115	0	1e-18	88.54	4391471	CP071784.1
Stenotrophomonas maltophilia strain 2013-SM13 chromosome, complete genome	Stenotrophomonas maltophilia	115	190	0	1e-18	88.54	4613698	CP088242.1
Stenotrophomonas maltophilia strain 2013-SM15 chromosome, complete genome	Stenotrophomonas maltophilia	115	115	0	1e-18	93.51	4702572	CP088241.1
Stenotrophomonas maltophilia strain 2013-SM12 chromosome, complete genome	Stenotrophomonas maltophilia	115	190	0	1e-18	88.54	4612229	CP088243.1
Stenotrophomonas maltophilia strain 2013-SM24 chromosome, complete genome	Stenotrophomonas maltophilia	115	115	0	1e-18	88.54	4533092	CP088240.1
Stenotrophomonas sp. SI-NJAU-1 chromosome, complete genome	Stenotrophomonas sp. SI-NJAU-1	115	185	0	1e-18	93.51	4444096	CP086598.1
Stenotrophomonas maltophilia isolate Stenotrophomonas maltophilia 1800 genome assembly, chromosome: STEN1800	Stenotrophomonas maltophilia	115	115	0	1e-18	93.51	4837108	OU943334.1
Stenotrophomonas maltophilia strain JZL8 chromosome, complete genome	Stenotrophomonas maltophilia	115	227	0	1e-18	93.51	4635432	CP060259.1
Stenotrophomonas maltophilia strain XL133 chromosome, complete genome	Stenotrophomonas maltophilia	115	197	0	1e-18	88.54	4630138	CP083454.1
Stenotrophomonas sp. DR822 chromosome, complete genome	Stenotrophomonas sp. DR822	115	115	0	1e-18	93.51	4455911	CP081826.1
Stenotrophomonas indicatrix strain D763 chromosome, complete genome	Stenotrophomonas indicatrix	115	115	0	1e-18	93.51	4615841	CP079106.1
Stenotrophomonas maltophilia strain O1 chromosome, complete genome	Stenotrophomonas maltophilia	115	197	0	1e-18	88.54	4516998	CP078102.1
Stenotrophomonas maltophilia strain Col1 chromosome, complete genome	Stenotrophomonas maltophilia	115	115	0	1e-18	88.54	4458565	CP077679.1
Stenotrophomonas pavanii Y DNA, complete genome	Stenotrophomonas pavanii	115	214	0	1e-18	88.54	4615174	AP024684.1
Stenotrophomonas maltophilia strain DHHJ chromosome, complete genome	Stenotrophomonas maltophilia	115	115	0	1e-18	88.54	4682909	CP067993.1
Stenotrophomonas maltophilia strain FDAARGOS_1044 chromosome, complete genome	Stenotrophomonas maltophilia	115	115	0	1e-18	88.54	5004265	CP065965.1
Stenotrophomonas maltophilia strain Oak Ridge strain 02 chromosome	Stenotrophomonas maltophilia	115	115	0	1e-18	93.51	4815503	CP056088.1
Stenotrophomonas maltophilia strain UHH_PEG 13-68-68 chromosome	Stenotrophomonas maltophilia	115	115	0	1e-18	88.54	4483650	CP060021.1
Stenotrophomonas maltophilia strain UHH_PC240 chromosome	Stenotrophomonas maltophilia	115	227	0	1e-18	88.54	4854229	CP060022.1
Stenotrophomonas maltophilia strain UHH_PC239 chromosome	Stenotrophomonas maltophilia	115	227	0	1e-18	88.54	4855254	CP060023.1
Stenotrophomonas maltophilia strain UHH_677 chromosome	Stenotrophomonas maltophilia	115	115	0	1e-18	93.51	4785831	CP060024.1
Stenotrophomonas maltophilia strain UHH_SKK55 chromosome	Stenotrophomonas maltophilia	115	115	0	1e-18	93.51	4666115	CP060025.1
Stenotrophomonas maltophilia strain UHH_ICU331 chromosome	Stenotrophomonas maltophilia	115	320	0	1e-18	93.51	5062159	CP060026.1
Stenotrophomonas maltophilia strain UHH_454 chromosome	Stenotrophomonas maltophilia	115	115	0	1e-18	88.54	4652546	CP060027.1

## Sheet: KB824
Table S4g: BLASTn Analysis of Phage KB824
Description	Scientific Name	Max Score	Total Score	Query Cover	E value	Per. ident	Acc. Len	Accession
Stenotrophomonas phage Ptah, complete genome	Stenotrophomonas phage Ptah	27303	54896	0.91	0	92.85	42593	MZ326854.1
Stenotrophomonas phage Pepon, complete genome	Stenotrophomonas phage Pepon	24236	67396	0.93	0	96.65	42532	MZ326858.1
Stenotrophomonas phage Ponderosa, complete genome	Stenotrophomonas phage Ponderosa	24081	64406	0.92	0	96.32	42612	MK903280.1
Stenotrophomonas phage TS-10, complete genome	Stenotrophomonas phage TS-10	20050	52936	0.9	0	91.37	42931	OK018136.1
Xanthomonas phage Xaa_vB_phi31, complete genome	Xanthomonas phage Xaa_vB_phi31	3192	15709	0.58	0	81.16	42825	MT951568.1
Xylella phage Paz, complete genome	Xylella phage Paz	3020	13308	0.52	0	79.3	43869	NC_022982.1
Xylella phage Paz, complete genome	Xylella phage Paz	3020	13308	0.52	0	79.3	43869	KF626666.1
Stenotrophomonas phage c9-N, complete genome	Stenotrophomonas phage c9-N	2894	10670	0.45	0	76.93	43170	OR209256.1
Stenotrophomonas phage vB_SmeS_BUCT703, complete genome	Stenotrophomonas phage vB_SmeS_BUCT703	2822	10707	0.47	0	76.68	43221	OM735688.1
Stenotrophomonas phage vB_SmeS_BUCT700, complete genome	Stenotrophomonas phage vB_SmeS_BUCT700	2822	10707	0.47	0	76.68	43214	OM735686.1
Stenotrophomonas phage vB_SmaS_P15, partial genome	Stenotrophomonas phage vB_SmaS_P15	1786	7617	0.31	0	80.54	43707	OK490494.1
Stenotrophomonas phage BUCT609, complete genome	Stenotrophomonas phage BUCT609	1753	4585	0.19	0	80.51	43145	MW960043.1
Stenotrophomonas phage BUCT598, complete genome	Stenotrophomonas phage BUCT598	1736	8306	0.34	0	80.14	43581	MW831865.1
Xanthomonas phage vB_Xar_IVIA-DoCa7, complete genome	Xanthomonas phage vB_Xar_IVIA-DoCa7	719	1192	0.04	0	82.12	42881	ON932081.1
Xanthomonas phage vB_Xar_IVIA-DoCa2, complete genome	Xanthomonas phage vB_Xar_IVIA-DoCa2	704	1113	0.04	0	82.62	42857	ON911539.2
Xylella phage Prado, complete genome	Xylella phage Prado	691	691	0.01	0	82.22	43940	NC_022987.1
Xanthomonas phage phi Xc10, complete genome	Xanthomonas phage phi Xc10	686	1379	0.06	0	81.53	44597	NC_047840.1
Xanthomonas phage F5, complete genome	Xanthomonas phage F5	671	671	0.01	0	81.65	44616	OP583591.1
Xanthomonas phage vB_Xar_IVIA-DoCa9, complete genome	Xanthomonas phage vB_Xar_IVIA-DoCa9	671	671	0.01	0	81.87	43240	ON932083.1
Xanthomonas phage S3, complete genome	Xanthomonas phage S3	665	1040	0.04	0	81.53	45224	OP583595.1
Xanthomonas phage GF1, complete genome	Xanthomonas phage GF1	665	1040	0.04	0	81.53	42522	OP583593.1
Xanthomonas phage GF2, complete genome	Xanthomonas phage GF2	665	1040	0.04	0	81.53	45223	OP583592.1
Xanthomonas phage R3-22-T1, complete genome	Xanthomonas phage R3-22-T1	660	977	0.03	0	81.46	45281	OK275495.1
Xanthomonas phage MUD8-T1, complete genome	Xanthomonas phage MUD8-T1	660	977	0.03	0	81.46	44322	OK258138.1
Bacteriophage Titan-X, complete genome	Bacteriophage Titan-X	654	1312	0.05	0	81.38	44062	MN478375.1
Xanthomonas phage vB_Xar_IVIA-DoCa4, complete genome	Xanthomonas phage vB_Xar_IVIA-DoCa4	627	627	0.01	9e-173	80.78	43007	ON932078.1
Xanthomonas phage P4, complete genome	Xanthomonas phage P4	374	374	0.03	1e-96	72.49	44329	OP583594.1
Xanthomonas phage Pagan, complete genome	Xanthomonas phage Pagan	361	702	0.03	1e-92	75.22	44448	MK903278.1
Xanthomonas phage pXoo2106, complete genome	Xanthomonas phage pXoo2106	322	322	0.01	5e-81	74.38	43713	ON960072.2
Xanthomonas phage f30-Xaj, complete genome	Xanthomonas phage f30-Xaj	305	305	0.01	5e-76	73.75	44262	NC_030937.1
Xanthomonas phage f20-Xaj, complete genome	Xanthomonas phage f20-Xaj	305	380	0.02	5e-76	73.75	43851	NC_030928.1
Caulobacter phage BL198, complete genome	Caulobacter phage BL198	172	172	0	5e-36	79.91	44961	OQ135102.1
Xylella phage Cota genome assembly, chromosome: 1	Xylella phage Cota	154	245	0.01	2e-30	77.18	42307	LR778216.1
Paraburkholderia edwinii strain Pe01 chromosome 1, complete sequence	Paraburkholderia edwinii	134	134	0	2e-24	83.45	4926881	CP080095.1
Pseudomonas phage PollyC, complete genome	Pseudomonas phage PollyC	78.7	78.7	0	1e-07	75.43	41651	NC_042104.1
Burkholderia phage Paku, complete genome	Burkholderia phage Paku	71.3	71.3	0	2e-05	90.57	42727	MZ326863.1
Burkholderia sp. Bp5365 strain MSMB43 chromosome 1, complete sequence	Burkholderia sp. Bp5365	67.6	67.6	0	2e-04	93.33	4069152	CP013380.1
Burkholderia sp. 2002721687 chromosome I, complete sequence	Burkholderia sp. 2002721687	67.6	67.6	0	2e-04	93.33	4067533	CP009549.1
Burkholderia humptydooensis strain FDAARGOS_899 chromosome 1, complete sequence	Burkholderia humptydooensis	67.6	67.6	0	2e-04	93.33	4068027	CP065686.1
Aquibium microcysteis strain NIBR3 chromosome, complete genome	Aquibium microcysteis	63.9	63.9	0	0.003	95	6109263	CP061080.1
Pseudomonas phage RLP, complete genome	Pseudomonas phage RLP	62.1	62.1	0	0.011	95	43446	NC_048168.1
Pseudomonas phage PAXYB1, complete genome	Pseudomonas phage PAXYB1	62.1	62.1	0	0.011	95	43337	NC_047952.1
Pseudomonas phage JB10, complete genome	Pseudomonas phage JB10	62.1	62.1	0	0.011	95	43000	OQ412633.1
Pseudomonas phage MPK6, complete genome	Pseudomonas phage MPK6	62.1	62.1	0	0.011	95	42957	NC_022746.1
Pseudomonas phage vB_PaeP_FBPa25, complete genome	Pseudomonas phage vB_PaeP_FBPa25	62.1	62.1	0	0.011	95	41566	ON857935.1
Pseudomonas phage vB_PaeP_FBPa18, complete genome	Pseudomonas phage vB_PaeP_FBPa18	62.1	62.1	0	0.011	95	45261	ON857933.1
Pseudomonas phage vB_PaeP_FBPa6, complete genome	Pseudomonas phage vB_PaeP_FBPa6	62.1	62.1	0	0.011	95	40865	ON857928.1
Pseudomonas phage vB_PaeM_FBPa3, complete genome	Pseudomonas phage vB_PaeM_FBPa3	62.1	62.1	0	0.011	95	43171	ON857926.1
Pseudomonas phage phipa2, complete genome	Pseudomonas phage phipa2	62.1	62.1	0	0.011	95	43291	OK539824.1
Pseudomonas phage vB_Pae_QDWS, complete genome	Pseudomonas phage vB_Pae_QDWS	62.1	62.1	0	0.011	95	43170	MZ687409.1
Pseudomonas phage MPK6, complete genome	Pseudomonas phage MPK6	62.1	62.1	0	0.011	95	42957	JX997978.1
Pseudomonas phage MYY9, complete genome	Pseudomonas phage MYY9	62.1	62.1	0	0.011	95	43005	MW406975.1
Pseudomonas phage AIIMS-Pa-A1, complete genome	Pseudomonas phage AIIMS-Pa-A1	62.1	62.1	0	0.011	95	40977	MW117144.1
Pandoraea faecigallinarum strain DSM 23572, complete genome	Pandoraea faecigallinarum	60.2	60.2	0	0.041	94.74	5241671	CP011807.3
Burkholderia sp. MS455 chromosome 2, complete sequence	Burkholderia sp. MS455	60.2	180	0	0.041	94.74	3288546	CP041778.1

## Sheet: ANB28
Table S4h: BLASTn Analysis of Phage ANB28
Description	Scientific Name	Max Score	Total Score	Query Cover	E value	Per. ident	Acc. Len	Accession
Xanthomonas phage JGB6, complete genome	Xanthomonas phage JGB6	1925	5619	0.1	0	73.88	106569	OQ436456.1
Dyella telluris strain G9 chromosome, complete genome	Dyella telluris	379	678	0.01	7e-98	74.68	4991029	CP060412.1
Amycolatopsis sp. 2-15 chromosome, complete genome	Amycolatopsis sp. 2-15	182	182	0	2e-38	72.86	10050063	CP127294.1
Amycolatopsis pretoriensis strain FBCC-B4732 chromosome, complete genome	Amycolatopsis pretoriensis	176	176	0	1e-36	71.77	10190959	CP095376.1
Amycolatopsis sp. FU40 chromosome, complete genome	Amycolatopsis sp. FU40	158	242	0	4e-31	82.32	9944196	CP091381.1
Thalassospira sp. GO-4 chromosome, complete genome	Thalassospira sp. GO-4	135	135	0	2e-24	75.72	4546452	CP097807.1
Streptomyces kanamyceticus strain ATCC 12853 chromosome, complete genome	Streptomyces kanamyceticus	134	134	0	6e-24	75.17	10133897	CP023699.1
Microbulbifer sp. GL-2 DNA, complete genome	Microbulbifer sp. GL-2	134	134	0	6e-24	77.39	4950731	AP019807.1
Azospirillum baldaniorum strain Sp245 plasmid Sp245_p08, complete sequence	Azospirillum baldaniorum	132	132	0	2e-23	87.07	925147	CP022260.1
Azospirillum brasilense Sp245 plasmid AZOBR_p2 complete genome	Azospirillum baldaniorum	132	132	0	2e-23	87.07	912449	HE577329.1
Lichenicola cladoniae strain PAMC 26569 chromosome, complete genome	Lichenicola cladoniae	130	130	0	8e-23	83.45	4799761	CP053708.1
Azospirillum argentinense strain MTCC4035 plasmid p2, complete sequence	Azospirillum argentinense	126	126	0	1e-21	86.21	951667	CP032323.1
Azospirillum brasilense strain Az39 plasmid AbAZ39_p1, complete sequence	Azospirillum argentinense	126	126	0	1e-21	86.21	1901707	CP007794.1
Amycolatopsis sp. DG1A-15b chromosome, complete genome	Amycolatopsis sp. DG1A-15b	124	124	0	4e-21	70.81	10407650	CP127296.1
Azospirillum argentinense strain MTCC4036 plasmid p2, complete sequence	Azospirillum argentinense	122	122	0	1e-20	87.62	1167812	CP032332.1
Azospirillum brasilense strain Cd chromosome 3, complete sequence	Azospirillum brasilense	121	121	0	5e-20	85.34	866433	CP033320.1
Azospirillum brasilense strain Sp 7 chromosome 3, complete sequence	Azospirillum brasilense	121	121	0	5e-20	85.34	851076	CP033314.1
Azospirillum brasilense strain MTCC4039 plasmid p3, complete sequence	Azospirillum brasilense	121	121	0	5e-20	85.34	667440	CP032349.1
Azospirillum brasilense strain MTCC4038 plasmid p3, complete sequence	Azospirillum brasilense	121	121	0	5e-20	85.34	729311	CP032342.1
Mucilaginibacter sp. PAMC 26640 chromosome, complete genome	Mucilaginibacter sp. PAMC 26640	117	117	0	6e-19	79.29	5611374	CP014773.1
Candidatus Phaeomarinobacter ectocarpi complete genome	Candidatus Phaeomarinobacter ectocarpi	117	117	0	6e-19	73.8	3415905	HG966617.1
Microvenator marinus strain V1718 chromosome, complete genome	Microvenator marinus	115	115	0	2e-18	76.78	5847748	CP042467.1
Azospirillum thiophilum strain BV-S chromosome 1, complete sequence	Azospirillum thiophilum	115	115	0	2e-18	84.48	3037424	CP012401.1
Thauera sp. PIV-1 strain Piv1 genome assembly, chromosome: C4PIVTH	Thauera sp. PIV-1	115	115	0	2e-18	80.13	4498018	OW011623.1
Thauera humireducens strain SgZ-1 chromosome, complete genome	Thauera humireducens	111	111	0	3e-17	81.95	4171754	CP014646.1
Streptomyces sp. EMB24 chromosome, complete genome	Streptomyces sp. EMB24	111	111	0	3e-17	73.86	7252958	CP075343.1
Streptomyces griseoviridis strain K61 chromosome, complete genome	Streptomyces griseoviridis	110	110	0	1e-16	72.26	8962736	CP029078.1
Streptomyces griseoviridis strain F1-27 chromosome, complete genome	Streptomyces griseoviridis	110	110	0	1e-16	72.8	8963414	CP034687.1
Streptomyces sp. BJ20 chromosome, complete genome	Streptomyces sp. BJ20	110	110	0	1e-16	72.88	7436964	CP094918.1
Cardiobacterium sp. Marseille-Q4385 genome assembly, chromosome: contig00001	Cardiobacterium sp. Marseille-Q4385	110	110	0	1e-16	76.35	2627365	OU745373.1
Flavobacteriales bacterium isolate Vibo_18-Q3-R45-57_BATAC.458_cln chromosome, complete genome	Flavobacteriales bacterium	110	110	0	1e-16	78.16	3851287	CP065018.1
Streptomyces sp. ETH9427 chromosome	Streptomyces sp. ETH9427	106	106	0	1e-15	73.53	7745357	CP029624.1
Streptomyces flavofungini strain TRM90047 chromosome, complete genome	Streptomyces flavofungini	106	106	0	1e-15	84.76	9114702	CP128846.1
Mycobacterium tuberculosis strain 2.2 chromosome	Mycobacterium tuberculosis	102	102	0	2e-14	76.1	4411505	CP074075.1
Microbulbifer sp. YPW1 chromosome, complete genome	Microbulbifer sp. YPW1	100	100	0	6e-14	75.94	4578595	CP055157.1
Bradyrhizobium diazoefficiens XF14 DNA, complete genome	Bradyrhizobium diazoefficiens	100	100	0	6e-14	80.74	9318334	AP023103.1
Bradyrhizobium diazoefficiens XF10 DNA, complete genome	Bradyrhizobium diazoefficiens	100	100	0	6e-14	80.74	9254810	AP023099.1
Bradyrhizobium diazoefficiens XF4 DNA, complete genome	Bradyrhizobium diazoefficiens	100	100	0	6e-14	80.74	9254808	AP023094.1
Bradyrhizobium diazoefficiens XF1 DNA, complete genome	Bradyrhizobium diazoefficiens	100	100	0	6e-14	80.74	9318333	AP023091.1
Mycobacterium tuberculosis complex sp. N0157 chromosome, complete genome	Mycobacterium tuberculosis complex sp. N0157	99	99	0	2e-13	76.6	4409145	CP040692.1
Mycobacterium tuberculosis complex sp. N0155 chromosome, complete genome	Mycobacterium tuberculosis complex sp. N0155	99	99	0	2e-13	75.86	4415309	CP040691.1
Mycobacterium tuberculosis complex sp. N0153 chromosome, complete genome	Mycobacterium tuberculosis complex sp. N0153	99	99	0	2e-13	75.86	4403638	CP040690.1
Mycobacterium tuberculosis complex sp. N0145 chromosome, complete genome	Mycobacterium tuberculosis complex sp. N0145	99	99	0	2e-13	75.86	4415638	CP040693.1
Mycobacterium tuberculosis complex sp. N0052 chromosome, complete genome	Mycobacterium tuberculosis complex sp. N0052	99	99	0	2e-13	75.86	4409093	CP040688.1
Mycobacterium tuberculosis strain 5521 chromosome, complete genome	Mycobacterium tuberculosis	99	99	0	2e-13	75.86	4396200	CP127276.1
Mycobacterium tuberculosis strain 25421 chromosome, complete genome	Mycobacterium tuberculosis	99	99	0	2e-13	75.86	4393403	CP127277.1
Mycobacterium tuberculosis strain 17221 chromosome, complete genome	Mycobacterium tuberculosis	99	99	0	2e-13	75.86	4395387	CP127274.1
Mycobacterium tuberculosis strain 3320 chromosome, complete genome	Mycobacterium tuberculosis	99	99	0	2e-13	75.86	4394501	CP127273.1
Mycobacterium tuberculosis strain 6721 chromosome, complete genome	Mycobacterium tuberculosis	99	99	0	2e-13	75.86	4386759	CP127275.1
Mycobacterium tuberculosis strain BLR 4299 2019 chromosome, complete genome	Mycobacterium tuberculosis	99	99	0	2e-13	75.86	4391403	CP125620.1
Mycobacterium tuberculosis strain 02-R1179 chromosome, complete genome	Mycobacterium tuberculosis	99	99	0	2e-13	75.86	4393775	CP089781.1
Mycobacterium tuberculosis strain M0003941-3 chromosome, complete genome	Mycobacterium tuberculosis	99	99	0	2e-13	75.86	4421169	CP089780.1
Mycobacterium tuberculosis strain 01-R1134 chromosome, complete genome	Mycobacterium tuberculosis	99	99	0	2e-13	76.6	4406184	CP089779.1
Mycobacterium tuberculosis strain I0003758-5 chromosome, complete genome	Mycobacterium tuberculosis	99	99	0	2e-13	75.86	4416715	CP089778.1
Mycobacterium tuberculosis strain I0003270-1 chromosome, complete genome	Mycobacterium tuberculosis	99	99	0	2e-13	75.86	4431508	CP089777.1
Mycobacterium tuberculosis strain 02-R1896 chromosome, complete genome	Mycobacterium tuberculosis	99	99	0	2e-13	75.86	4407304	CP089776.1
Mycobacterium tuberculosis strain 02-R1708 chromosome, complete genome	Mycobacterium tuberculosis	99	99	0	2e-13	75.86	4427007	CP089775.1
Mycobacterium tuberculosis strain 02-R0894 chromosome, complete genome	Mycobacterium tuberculosis	99	99	0	2e-13	75.86	4422503	CP089774.1
Mycobacterium tuberculosis strain 01-R1430 chromosome, complete genome	Mycobacterium tuberculosis	99	99	0	2e-13	75.86	4409225	CP089773.1
Mycobacterium tuberculosis strain I0003165-3 chromosome, complete genome	Mycobacterium tuberculosis	99	99	0	2e-13	75.86	4396361	CP089772.1
Mycobacterium tuberculosis strain I0004290-8 chromosome, complete genome	Mycobacterium tuberculosis	99	99	0	2e-13	75.86	4420979	CP089610.1
Mycobacterium tuberculosis strain I0004240-3 chromosome, complete genome	Mycobacterium tuberculosis	99	99	0	2e-13	75.86	4400005	CP089611.1
Mycobacterium tuberculosis variant bovis strain OLF-AH-2022-TB-0122 chromosome, complete genome	Mycobacterium tuberculosis variant bovis	99	99	0	2e-13	75.86	4342292	CP117298.1
Mycobacterium tuberculosis variant bovis BCG strain Moreau PL chromosome, complete genome	Mycobacterium tuberculosis variant bovis BCG	99	99	0	2e-13	75.86	4333979	CP085532.1
Mycobacterium tuberculosis variant bovis strain Mb2487 chromosome, complete genome	Mycobacterium tuberculosis variant bovis	99	99	0	2e-13	75.86	4344516	CP096839.1
Mycobacterium tuberculosis variant bovis strain Mb2269 chromosome, complete genome	Mycobacterium tuberculosis variant bovis	99	99	0	2e-13	75.86	4351057	CP096840.1
Mycobacterium tuberculosis variant bovis strain Mb0820 chromosome, complete genome	Mycobacterium tuberculosis variant bovis	99	99	0	2e-13	75.86	4344564	CP096841.1
Mycobacterium tuberculosis variant bovis strain Mb3114 chromosome, complete genome	Mycobacterium tuberculosis variant bovis	99	99	0	2e-13	75.86	4353147	CP096842.1
Mycobacterium tuberculosis variant bovis strain Mb3602 chromosome, complete genome	Mycobacterium tuberculosis variant bovis	99	99	0	2e-13	75.86	4343218	CP096843.1
Mycobacterium tuberculosis variant bovis strain Mb1855 chromosome, complete genome	Mycobacterium tuberculosis variant bovis	99	99	0	2e-13	75.86	4362894	CP096844.1
Mycobacterium tuberculosis variant bovis strain Mb1101 chromosome, complete genome	Mycobacterium tuberculosis variant bovis	99	99	0	2e-13	75.86	4343846	CP096845.1
Mycobacterium tuberculosis variant bovis strain Mb2377 chromosome, complete genome	Mycobacterium tuberculosis variant bovis	99	99	0	2e-13	75.86	4338946	CP096846.1
Mycobacterium tuberculosis variant bovis strain Mb0531 chromosome, complete genome	Mycobacterium tuberculosis variant bovis	99	99	0	2e-13	75.86	4342977	CP096847.1
Mycobacterium tuberculosis variant bovis strain Mb0486 chromosome, complete genome	Mycobacterium tuberculosis variant bovis	99	99	0	2e-13	75.86	4340629	CP096848.1
Mycobacterium tuberculosis strain BLR 9248 2019 chromosome, complete genome	Mycobacterium tuberculosis	99	99	0	2e-13	75.86	4419959	CP115447.1
Mycobacterium tuberculosis variant bovis strain 2018/0565 chromosome, complete genome	Mycobacterium tuberculosis variant bovis	99	99	0	2e-13	75.86	4350529	CP112996.1
Mycobacterium tuberculosis variant bovis strain 2016/0386 chromosome, complete genome	Mycobacterium tuberculosis variant bovis	99	99	0	2e-13	75.86	4347959	CP112997.1
Mycobacterium tuberculosis strain H37Rv-1 chromosome, complete genome	Mycobacterium tuberculosis	99	99	0	2e-13	75.86	4417942	CP110619.1
Mycobacterium tuberculosis strain BLR-31d chromosome, complete genome	Mycobacterium tuberculosis	99	99	0	2e-13	75.86	4418534	CP110674.1
Mycobacterium tuberculosis variant bovis strain BCG delta BCG1419c mutant chromosome	Mycobacterium tuberculosis variant bovis	99	99	0	2e-13	75.86	4374537	CP110223.1
Mycobacterium tuberculosis variant bovis strain BCG Pasteur ATCC 35734 chromosome	Mycobacterium tuberculosis variant bovis	99	99	0	2e-13	75.86	4374455	CP109681.1
Mycobacterium tuberculosis strain SGF0702019 chromosome, complete genome	Mycobacterium tuberculosis	99	99	0	2e-13	75.86	4419329	CP095023.1
Mycobacterium tuberculosis strain SGF0472017 chromosome, complete genome	Mycobacterium tuberculosis	99	99	0	2e-13	75.86	4417237	CP095022.1
Mycobacterium tuberculosis strain SGF0422017 chromosome, complete genome	Mycobacterium tuberculosis	99	99	0	2e-13	75.86	4402590	CP095021.1
Mycobacterium tuberculosis strain SGF0232017 chromosome, complete genome	Mycobacterium tuberculosis	99	99	0	2e-13	75.86	4413076	CP095020.1
Mycobacterium tuberculosis strain N0157 chromosome, complete genome	Mycobacterium tuberculosis	99	99	0	2e-13	75.86	4410121	CP069078.1
Mycobacterium tuberculosis strain N0031 chromosome, complete genome	Mycobacterium tuberculosis	99	99	0	2e-13	75.86	4399032	CP069076.1
Mycobacterium tuberculosis strain N0004 chromosome, complete genome	Mycobacterium tuberculosis	99	99	0	2e-13	75.86	4422216	CP069075.1
Mycobacterium tuberculosis strain N1274 chromosome, complete genome	Mycobacterium tuberculosis	99	99	0	2e-13	75.86	4438446	CP069074.1
Mycobacterium tuberculosis strain N0054 chromosome, complete genome	Mycobacterium tuberculosis	99	99	0	2e-13	75.86	4431518	CP069073.1
Mycobacterium tuberculosis strain N1216 chromosome, complete genome	Mycobacterium tuberculosis	99	99	0	2e-13	75.86	4393016	CP069072.1
Mycobacterium tuberculosis strain N0136 chromosome, complete genome	Mycobacterium tuberculosis	99	99	0	2e-13	75.86	4395562	CP069071.1
Mycobacterium tuberculosis strain N1283 chromosome, complete genome	Mycobacterium tuberculosis	99	99	0	2e-13	75.86	4419495	CP069070.1
Mycobacterium tuberculosis strain N1176 chromosome, complete genome	Mycobacterium tuberculosis	99	99	0	2e-13	75.86	4425207	CP069069.1
Mycobacterium tuberculosis strain N1272 chromosome, complete genome	Mycobacterium tuberculosis	99	99	0	2e-13	75.86	4420832	CP069068.1
Mycobacterium tuberculosis strain N1268 chromosome, complete genome	Mycobacterium tuberculosis	99	99	0	2e-13	75.86	4428969	CP069067.1
Mycobacterium tuberculosis strain N1201 chromosome, complete genome	Mycobacterium tuberculosis	99	99	0	2e-13	75.86	4386429	CP069066.1
Mycobacterium tuberculosis strain N0091 chromosome, complete genome	Mycobacterium tuberculosis	99	99	0	2e-13	75.86	4387551	CP069065.1
Mycobacterium tuberculosis strain N1202 chromosome, complete genome	Mycobacterium tuberculosis	99	99	0	2e-13	75.86	4391569	CP069064.1
Mycobacterium tuberculosis strain N3913 chromosome, complete genome	Mycobacterium tuberculosis	99	99	0	2e-13	75.86	4408017	CP069063.1

## Sheet: S28_1
Table S4i: BLASTn Analysis of Phage S28Φ1
Description	Scientific Name	Max Score	Total Score	Query Cover	E value	Per. ident	Acc. Len	Accession
Stenotrophomonas phage Ponderosa, complete genome	Stenotrophomonas phage Ponderosa	32160	69277	0.97	0	97.94	42612	MK903280.1
Stenotrophomonas phage Pepon, complete genome	Stenotrophomonas phage Pepon	20894	66959	0.94	0	96.01	42532	MZ326858.1
Stenotrophomonas phage Ptah, complete genome	Stenotrophomonas phage Ptah	16849	50497	0.87	0	90.15	42593	MZ326854.1
Stenotrophomonas phage TS-10, complete genome	Stenotrophomonas phage TS-10	16240	50663	0.89	0	89.27	42931	OK018136.1
Xanthomonas phage Xaa_vB_phi31, complete genome	Xanthomonas phage Xaa_vB_phi31	3594	15959	0.61	0	77.45	42825	MT951568.1
Xylella phage Paz, complete genome	Xylella phage Paz	3341	13372	0.53	0	76.67	43869	NC_022982.1
Xylella phage Paz, complete genome	Xylella phage Paz	3341	13372	0.53	0	76.67	43869	KF626666.1
Stenotrophomonas phage c9-N, complete genome	Stenotrophomonas phage c9-N	2939	10624	0.44	0	77.13	43170	OR209256.1
Stenotrophomonas phage vB_SmeS_BUCT703, complete genome	Stenotrophomonas phage vB_SmeS_BUCT703	2833	10508	0.45	0	76.75	43221	OM735688.1
Stenotrophomonas phage vB_SmeS_BUCT700, complete genome	Stenotrophomonas phage vB_SmeS_BUCT700	2833	10508	0.45	0	76.75	43214	OM735686.1
Stenotrophomonas phage BUCT609, complete genome	Stenotrophomonas phage BUCT609	1736	6084	0.26	0	80.4	43145	MW960043.1
Stenotrophomonas phage vB_SmaS_P15, partial genome	Stenotrophomonas phage vB_SmaS_P15	1714	8756	0.38	0	79.96	43707	OK490494.1
Stenotrophomonas phage BUCT598, complete genome	Stenotrophomonas phage BUCT598	1670	9626	0.4	0	79.61	43581	MW831865.1
Xanthomonas phage vB_Xar_IVIA-DoCa7, complete genome	Xanthomonas phage vB_Xar_IVIA-DoCa7	719	1282	0.05	0	82.14	42881	ON932081.1
Xanthomonas phage vB_Xar_IVIA-DoCa2, complete genome	Xanthomonas phage vB_Xar_IVIA-DoCa2	699	1905	0.08	0	82.52	42857	ON911539.2
Xanthomonas phage phi Xc10, complete genome	Xanthomonas phage phi Xc10	686	1070	0.03	0	81.56	44597	NC_047840.1
Xylella phage Prado, complete genome	Xylella phage Prado	686	1120	0.04	0	82.13	43940	NC_022987.1
Xanthomonas phage F5, complete genome	Xanthomonas phage F5	671	671	0.01	0	81.67	44616	OP583591.1
Xanthomonas phage S3, complete genome	Xanthomonas phage S3	665	665	0.01	0	81.55	45224	OP583595.1
Xanthomonas phage GF1, complete genome	Xanthomonas phage GF1	665	665	0.01	0	81.55	42522	OP583593.1
Xanthomonas phage GF2, complete genome	Xanthomonas phage GF2	665	665	0.01	0	81.55	45223	OP583592.1
Xanthomonas phage vB_Xar_IVIA-DoCa9, complete genome	Xanthomonas phage vB_Xar_IVIA-DoCa9	665	1596	0.07	0	81.77	43240	ON932083.1
Bacteriophage Titan-X, complete genome	Bacteriophage Titan-X	660	1352	0.06	0	81.48	44062	MN478375.1
Xanthomonas phage R3-22-T1, complete genome	Xanthomonas phage R3-22-T1	660	934	0.03	0	81.48	45281	OK275495.1
Xanthomonas phage MUD8-T1, complete genome	Xanthomonas phage MUD8-T1	660	998	0.03	0	81.48	44322	OK258138.1
Xanthomonas phage vB_Xar_IVIA-DoCa4, complete genome	Xanthomonas phage vB_Xar_IVIA-DoCa4	621	1411	0.07	4e-171	80.68	43007	ON932078.1
Xanthomonas phage Pagan, complete genome	Xanthomonas phage Pagan	302	371	0.01	6e-75	73.94	44448	MK903278.1
Xanthomonas phage pXoo2106, complete genome	Xanthomonas phage pXoo2106	287	369	0.02	2e-70	73.65	43713	ON960072.2
Xanthomonas phage f30-Xaj, complete genome	Xanthomonas phage f30-Xaj	272	272	0.01	5e-66	73.05	44262	NC_030937.1
Xanthomonas phage f20-Xaj, complete genome	Xanthomonas phage f20-Xaj	272	340	0.02	5e-66	73.05	43851	NC_030928.1
Xylella phage Cota genome assembly, chromosome: 1	Xylella phage Cota	159	245	0.01	4e-32	77.52	42307	LR778216.1
Paraburkholderia edwinii strain Pe01 chromosome 1, complete sequence	Paraburkholderia edwinii	134	134	0	2e-24	83.45	4926881	CP080095.1
Stenotrophomonas phage BUCT603B1, complete genome	Stenotrophomonas phage BUCT603B1	122	122	0	5e-21	84.13	44592	OM913894.1
Xanthomonas phage XAJ24, complete genome	Xanthomonas phage XAJ24	121	121	0	2e-20	76.75	44862	NC_047762.1
Ralstonia phage RsoP1IDN, complete genome	Ralstonia phage RsoP1IDN	102	102	0	7e-15	91.89	41135	NC_047930.1
Burkholderia phage Paku, complete genome	Burkholderia phage Paku	76.8	76.8	0	4e-07	88.71	42727	MZ326863.1
Burkholderia sp. Bp5365 strain MSMB43 chromosome 1, complete sequence	Burkholderia sp. Bp5365	71.3	71.3	0	2e-05	93.62	4069152	CP013380.1
Burkholderia sp. 2002721687 chromosome I, complete sequence	Burkholderia sp. 2002721687	71.3	71.3	0	2e-05	93.62	4067533	CP009549.1
Burkholderia humptydooensis strain FDAARGOS_899 chromosome 1, complete sequence	Burkholderia humptydooensis	71.3	71.3	0	2e-05	93.62	4068027	CP065686.1
uncultured Caudovirales phage genome assembly	uncultured Caudovirales phage	65.8	65.8	0	9e-04	95.12	44632	LR797821.1
Aquibium microcysteis strain NIBR3 chromosome, complete genome	Aquibium microcysteis	63.9	63.9	0	0.003	95	6109263	CP061080.1
Pseudomonas phage RLP, complete genome	Pseudomonas phage RLP	62.1	62.1	0	0.011	95	43446	NC_048168.1
Pseudomonas phage PAXYB1, complete genome	Pseudomonas phage PAXYB1	62.1	62.1	0	0.011	95	43337	NC_047952.1
Pseudomonas phage JB10, complete genome	Pseudomonas phage JB10	62.1	62.1	0	0.011	95	43000	OQ412633.1
Pseudomonas phage MPK6, complete genome	Pseudomonas phage MPK6	62.1	62.1	0	0.011	95	42957	NC_022746.1
Pseudomonas phage vB_PaeP_FBPa25, complete genome	Pseudomonas phage vB_PaeP_FBPa25	62.1	62.1	0	0.011	95	41566	ON857935.1
Pseudomonas phage vB_PaeP_FBPa18, complete genome	Pseudomonas phage vB_PaeP_FBPa18	62.1	62.1	0	0.011	95	45261	ON857933.1
Pseudomonas phage vB_PaeP_FBPa6, complete genome	Pseudomonas phage vB_PaeP_FBPa6	62.1	62.1	0	0.011	95	40865	ON857928.1
Pseudomonas phage vB_PaeM_FBPa3, complete genome	Pseudomonas phage vB_PaeM_FBPa3	62.1	62.1	0	0.011	95	43171	ON857926.1
Pseudomonas phage phipa2, complete genome	Pseudomonas phage phipa2	62.1	62.1	0	0.011	95	43291	OK539824.1
Pseudomonas phage vB_Pae_QDWS, complete genome	Pseudomonas phage vB_Pae_QDWS	62.1	62.1	0	0.011	95	43170	MZ687409.1
Pseudomonas phage MPK6, complete genome	Pseudomonas phage MPK6	62.1	62.1	0	0.011	95	42957	JX997978.1
Pseudomonas phage MYY9, complete genome	Pseudomonas phage MYY9	62.1	62.1	0	0.011	95	43005	MW406975.1
Pseudomonas phage AIIMS-Pa-A1, complete genome	Pseudomonas phage AIIMS-Pa-A1	62.1	62.1	0	0.011	95	40977	MW117144.1
Pandoraea faecigallinarum strain DSM 23572, complete genome	Pandoraea faecigallinarum	60.2	60.2	0	0.041	94.74	5241671	CP011807.3

## Sheet: S28_2
Table S4j: BLASTn Analysis of Phage S28Φ2
Description	Scientific Name	Max Score	Total Score	Query Cover	E value	Per. ident	Acc. Len	Accession
Stenotrophomonas phage Ponderosa, complete genome	Stenotrophomonas phage Ponderosa	30947	69283	0.97	0	98.06	42612	MK903280.1
Stenotrophomonas phage Pepon, complete genome	Stenotrophomonas phage Pepon	19669	66965	0.94	0	96.06	42532	MZ326858.1
Stenotrophomonas phage Ptah, complete genome	Stenotrophomonas phage Ptah	15812	50501	0.87	0	90.1	42593	MZ326854.1
Stenotrophomonas phage TS-10, complete genome	Stenotrophomonas phage TS-10	15232	50667	0.89	0	89.21	42931	OK018136.1
Xanthomonas phage Xaa_vB_phi31, complete genome	Xanthomonas phage Xaa_vB_phi31	3594	15606	0.59	0	77.45	42825	MT951568.1
Xylella phage Paz, complete genome	Xylella phage Paz	3341	13073	0.51	0	76.67	43869	NC_022982.1
Xylella phage Paz, complete genome	Xylella phage Paz	3341	13073	0.51	0	76.67	43869	KF626666.1
Stenotrophomonas phage c9-N, complete genome	Stenotrophomonas phage c9-N	2939	10414	0.43	0	77.13	43170	OR209256.1
Stenotrophomonas phage vB_SmeS_BUCT703, complete genome	Stenotrophomonas phage vB_SmeS_BUCT703	2833	10319	0.44	0	76.75	43221	OM735688.1
Stenotrophomonas phage vB_SmeS_BUCT700, complete genome	Stenotrophomonas phage vB_SmeS_BUCT700	2833	10319	0.44	0	76.75	43214	OM735686.1
Stenotrophomonas phage BUCT609, complete genome	Stenotrophomonas phage BUCT609	1736	6099	0.26	0	80.4	43145	MW960043.1
Stenotrophomonas phage vB_SmaS_P15, partial genome	Stenotrophomonas phage vB_SmaS_P15	1714	8546	0.36	0	79.96	43707	OK490494.1
Stenotrophomonas phage BUCT598, complete genome	Stenotrophomonas phage BUCT598	1670	9427	0.39	0	79.61	43581	MW831865.1
Xanthomonas phage vB_Xar_IVIA-DoCa7, complete genome	Xanthomonas phage vB_Xar_IVIA-DoCa7	719	1284	0.05	0	82.14	42881	ON932081.1
Xanthomonas phage vB_Xar_IVIA-DoCa2, complete genome	Xanthomonas phage vB_Xar_IVIA-DoCa2	699	1905	0.08	0	82.52	42857	ON911539.2
Xanthomonas phage phi Xc10, complete genome	Xanthomonas phage phi Xc10	686	1070	0.03	0	81.56	44597	NC_047840.1
Xylella phage Prado, complete genome	Xylella phage Prado	686	1120	0.04	0	82.13	43940	NC_022987.1
Xanthomonas phage F5, complete genome	Xanthomonas phage F5	671	671	0.01	0	81.67	44616	OP583591.1
Xanthomonas phage S3, complete genome	Xanthomonas phage S3	665	665	0.01	0	81.55	45224	OP583595.1
Xanthomonas phage GF1, complete genome	Xanthomonas phage GF1	665	665	0.01	0	81.55	42522	OP583593.1
Xanthomonas phage GF2, complete genome	Xanthomonas phage GF2	665	665	0.01	0	81.55	45223	OP583592.1
Xanthomonas phage vB_Xar_IVIA-DoCa9, complete genome	Xanthomonas phage vB_Xar_IVIA-DoCa9	665	1596	0.07	0	81.77	43240	ON932083.1
Bacteriophage Titan-X, complete genome	Bacteriophage Titan-X	660	1352	0.06	0	81.48	44062	MN478375.1
Xanthomonas phage R3-22-T1, complete genome	Xanthomonas phage R3-22-T1	660	934	0.03	0	81.48	45281	OK275495.1
Xanthomonas phage MUD8-T1, complete genome	Xanthomonas phage MUD8-T1	660	998	0.03	0	81.48	44322	OK258138.1
Xanthomonas phage vB_Xar_IVIA-DoCa4, complete genome	Xanthomonas phage vB_Xar_IVIA-DoCa4	621	1411	0.07	4e-171	80.68	43007	ON932078.1
Xanthomonas phage Pagan, complete genome	Xanthomonas phage Pagan	302	371	0.01	6e-75	73.94	44448	MK903278.1
Xanthomonas phage pXoo2106, complete genome	Xanthomonas phage pXoo2106	287	369	0.02	2e-70	73.65	43713	ON960072.2
Xanthomonas phage f30-Xaj, complete genome	Xanthomonas phage f30-Xaj	272	272	0.01	5e-66	73.05	44262	NC_030937.1
Xanthomonas phage f20-Xaj, complete genome	Xanthomonas phage f20-Xaj	272	340	0.02	5e-66	73.05	43851	NC_030928.1
Xylella phage Cota genome assembly, chromosome: 1	Xylella phage Cota	159	245	0.01	4e-32	77.52	42307	LR778216.1
Paraburkholderia edwinii strain Pe01 chromosome 1, complete sequence	Paraburkholderia edwinii	134	134	0	2e-24	83.45	4926881	CP080095.1
Xanthomonas phage XAJ24, complete genome	Xanthomonas phage XAJ24	121	121	0	2e-20	76.75	44862	NC_047762.1
Ralstonia phage RsoP1IDN, complete genome	Ralstonia phage RsoP1IDN	102	102	0	7e-15	91.89	41135	NC_047930.1
Burkholderia phage Paku, complete genome	Burkholderia phage Paku	76.8	76.8	0	4e-07	88.71	42727	MZ326863.1
Burkholderia sp. Bp5365 strain MSMB43 chromosome 1, complete sequence	Burkholderia sp. Bp5365	71.3	71.3	0	2e-05	93.62	4069152	CP013380.1
Burkholderia sp. 2002721687 chromosome I, complete sequence	Burkholderia sp. 2002721687	71.3	71.3	0	2e-05	93.62	4067533	CP009549.1
Burkholderia humptydooensis strain FDAARGOS_899 chromosome 1, complete sequence	Burkholderia humptydooensis	71.3	71.3	0	2e-05	93.62	4068027	CP065686.1
uncultured Caudovirales phage genome assembly	uncultured Caudovirales phage	65.8	65.8	0	9e-04	95.12	44632	LR797821.1
Aquibium microcysteis strain NIBR3 chromosome, complete genome	Aquibium microcysteis	63.9	63.9	0	0.003	95	6109263	CP061080.1
Pseudomonas phage RLP, complete genome	Pseudomonas phage RLP	62.1	62.1	0	0.011	95	43446	NC_048168.1
Pseudomonas phage PAXYB1, complete genome	Pseudomonas phage PAXYB1	62.1	62.1	0	0.011	95	43337	NC_047952.1
Pseudomonas phage JB10, complete genome	Pseudomonas phage JB10	62.1	62.1	0	0.011	95	43000	OQ412633.1
Pseudomonas phage MPK6, complete genome	Pseudomonas phage MPK6	62.1	62.1	0	0.011	95	42957	NC_022746.1
Pseudomonas phage vB_PaeP_FBPa25, complete genome	Pseudomonas phage vB_PaeP_FBPa25	62.1	62.1	0	0.011	95	41566	ON857935.1
Pseudomonas phage vB_PaeP_FBPa18, complete genome	Pseudomonas phage vB_PaeP_FBPa18	62.1	62.1	0	0.011	95	45261	ON857933.1
Pseudomonas phage vB_PaeP_FBPa6, complete genome	Pseudomonas phage vB_PaeP_FBPa6	62.1	62.1	0	0.011	95	40865	ON857928.1
Pseudomonas phage vB_PaeM_FBPa3, complete genome	Pseudomonas phage vB_PaeM_FBPa3	62.1	62.1	0	0.011	95	43171	ON857926.1
Pseudomonas phage phipa2, complete genome	Pseudomonas phage phipa2	62.1	62.1	0	0.011	95	43291	OK539824.1
Pseudomonas phage vB_Pae_QDWS, complete genome	Pseudomonas phage vB_Pae_QDWS	62.1	62.1	0	0.011	95	43170	MZ687409.1
Pseudomonas phage MPK6, complete genome	Pseudomonas phage MPK6	62.1	62.1	0	0.011	95	42957	JX997978.1
Pseudomonas phage MYY9, complete genome	Pseudomonas phage MYY9	62.1	62.1	0	0.011	95	43005	MW406975.1
Pseudomonas phage AIIMS-Pa-A1, complete genome	Pseudomonas phage AIIMS-Pa-A1	62.1	62.1	0	0.011	95	40977	MW117144.1
Pandoraea faecigallinarum strain DSM 23572, complete genome	Pandoraea faecigallinarum	60.2	60.2	0	0.041	94.74	5241671	CP011807.3

[truncated: 8 more sheets: SBP1, SBP2_1, SBP4_1, SBP3.1_1, SBP3.2_1, SBP5_1, SBP6_1, SBP7_1]
