# Supplementary material for: Enhanced suppression of Stenotrophomonas maltophilia by a three-phage cocktail: genomic insights and kinetic profiling
Source: Antimicrob Agents Chemother. 2025 Jan 22;69(3):e01162-24. doi: 10.1128/aac.01162-24 (PMC11881566; doi:10.1128/aac.01162-24)
Supplement: Table S5 — CheckM analysis to assess quality control of bacterial genomes used in this study. [file aac.01162-24-s0006.xlsx]

## Sheet: Sheet1
Bin ID	Marker lineage		#genomes	#markers	#marker sets	0	1	2	3	4	5+	Completeness	Contamination	Strain Heterogeneity
Table S5. CheckM analysis of bacterial strains sequenced in this study
K279a_NCBI	f__Xanthomonadaceae	(UID4214)	55	659	290	0	659	0	0	0	0	100	0	0
Fma_2012_PATRIC	f__Xanthomonadaceae	(UID4214)	55	659	290	0	655	4	0	0	0	100	0.79	0
B28S	f__Xanthomonadaceae	(UID4214)	55	659	290	0	658	1	0	0	0	100	0.34	0
SM14KA	f__Enterobacteriaceae	(UID5066)	55	546	224	5	540	1	0	0	0	99.86	0.15	0
SmFLR19_PATRIC	f__Xanthomonadaceae	(UID4214)	55	659	290	1	655	3	0	0	0	99.66	1.03	0
AU32848_PATRIC	f__Xanthomonadaceae	(UID4214)	55	659	290	2	656	1	0	0	0	99.66	0.34	0
SM10KA	f__Xanthomonadaceae	(UID4214)	55	659	290	3	654	2	0	0	0	99.59	0.69	0
SM08LS	f__Xanthomonadaceae	(UID4214)	55	659	290	2	655	2	0	0	0	99.48	0.69	0
SM22TB	f__Xanthomonadaceae	(UID4214)	55	659	290	3	653	3	0	0	0	99.31	0.74	0
SM27KA	f__Xanthomonadaceae	(UID4214)	55	659	290	5	650	4	0	0	0	99.28	0.89	0
SM50JS	f__Xanthomonadaceae	(UID4214)	55	659	290	4	653	2	0	0	0	99.28	0.69	0
SM74PII	f__Xanthomonadaceae	(UID4214)	55	659	290	6	651	2	0	0	0	99.26	0.69	0
SM73PII	f__Xanthomonadaceae	(UID4214)	55	659	290	8	650	1	0	0	0	98.97	0.34	0
SM12LS	f__Xanthomonadaceae	(UID4214)	55	659	290	4	653	2	0	0	0	98.97	0.69	0
B28B	f__Xanthomonadaceae	(UID4214)	55	659	290	3	654	2	0	0	0	98.97	0.69	0
SM49LS	f__Xanthomonadaceae	(UID4214)	55	659	290	5	654	0	0	0	0	98.92	0	0
SM03KA	f__Xanthomonadaceae	(UID4214)	55	659	290	5	653	1	0	0	0	98.91	0.17	0
SM20TB	f__Xanthomonadaceae	(UID4214)	55	659	290	6	651	2	0	0	0	98.9	0.69	0
SM13KA	o__Burkholderiales	(UID4000)	193	427	214	5	420	2	0	0	0	98.77	0.53	0
SM01KA	f__Xanthomonadaceae	(UID4214)	55	659	290	10	648	1	0	0	0	98.71	0.11	0
SM31KA	f__Xanthomonadaceae	(UID4214)	55	659	290	8	647	4	0	0	0	98.66	0.43	0
SM32KA	f__Xanthomonadaceae	(UID4214)	55	659	290	5	653	1	0	0	0	98.62	0.05	0
SM30KA	f__Xanthomonadaceae	(UID4214)	55	659	290	5	651	3	0	0	0	98.62	1.03	0
SM26KA	f__Xanthomonadaceae	(UID4214)	55	659	290	5	650	4	0	0	0	98.62	1.38	0
SM19TB	f__Xanthomonadaceae	(UID4214)	55	659	290	5	653	1	0	0	0	98.62	0.11	0
SM34KA	f__Xanthomonadaceae	(UID4214)	55	659	290	7	651	1	0	0	0	98.59	0.05	0
SM17LS	f__Xanthomonadaceae	(UID4214)	55	659	290	9	649	1	0	0	0	98.59	0.34	100
SM15KA	f__Xanthomonadaceae	(UID4214)	55	659	290	5	653	1	0	0	0	98.53	0.05	0
SM28LS	f__Xanthomonadaceae	(UID4214)	55	659	290	9	646	4	0	0	0	98.51	0.42	0
SM35KA	f__Xanthomonadaceae	(UID4214)	55	659	290	6	650	3	0	0	0	98.45	0.78	0
SM11LS	f__Xanthomonadaceae	(UID4214)	55	659	290	8	650	1	0	0	0	98.45	0.11	0
SM02KA	f__Xanthomonadaceae	(UID4214)	55	659	290	9	648	2	0	0	0	98.41	0.2	0
SM71PII	f__Xanthomonadaceae	(UID4214)	55	659	290	9	649	1	0	0	0	98.36	0.05	0
SM21TB	f__Xanthomonadaceae	(UID4214)	55	659	290	7	650	2	0	0	0	98.28	0.52	0
SM25LS	f__Xanthomonadaceae	(UID4214)	55	659	290	11	646	2	0	0	0	98.24	0.08	0
SM05LS	f__Xanthomonadaceae	(UID4214)	55	659	290	11	647	1	0	0	0	98.16	0.17	0
SM09LS	f__Xanthomonadaceae	(UID4214)	55	659	290	8	651	0	0	0	0	97.99	0	0
FL10	f__Xanthomonadaceae	(UID4214)	55	659	290	15	638	6	0	0	0	97.89	0.59	0
SM07LS	f__Xanthomonadaceae	(UID4214)	55	659	290	16	636	7	0	0	0	97.68	1.41	0
SM36KA	f__Xanthomonadaceae	(UID4214)	55	659	290	10	647	2	0	0	0	97.59	0.69	0
SM29KA	f__Xanthomonadaceae	(UID4214)	55	659	290	27	629	3	0	0	0	96.08	1.03	0
SM16LS	f__Xanthomonadaceae	(UID4214)	55	659	290	28	627	4	0	0	0	95.86	0.67	0
Lipton23	f__Xanthomonadaceae	(UID4214)	55	659	290	31	625	3	0	0	0	95.41	0.21	0
SM04LS	f__Xanthomonadaceae	(UID4214)	55	659	290	44	612	3	0	0	0	93.97	0.78	0
SM33KA	f__Xanthomonadaceae	(UID4214)	55	659	290	67	585	7	0	0	0	89.57	1.85	0
SM23TB	f__Xanthomonadaceae	(UID4214)	55	659	290	68	585	6	0	0	0	88.72	1.17	0
